# Supplementary material for: ​ Uncovering associations between DUS test traits and biochemical composition in safflower germplasm​​
Source: Sci Rep. 2025 Dec 5;16:1438. doi: 10.1038/s41598-025-30993-4 (PMC12796480; doi:10.1038/s41598-025-30993-4)
Supplement: Supplementary file 1 — Supplementary Material 1 [file 41598_2025_30993_MOESM1_ESM.zip]

Archive with 15 entries (14 files):
- Supplementary tables/
- Supplementary tables/Supplementary table 4 correlation matrix and p values.xlsx
- __MACOSX/Supplementary tables/._Supplementary table 4 correlation matrix and p values.xlsx
- Supplementary tables/Supplementary table 1 List of safflower accessions.xlsx
- __MACOSX/Supplementary tables/._Supplementary table 1 List of safflower accessions.xlsx
- Supplementary tables/Supplementary table 5 features importance.xlsx
- __MACOSX/Supplementary tables/._Supplementary table 5 features importance.xlsx
- Supplementary tables/.DS_Store
- __MACOSX/Supplementary tables/._.DS_Store
- Supplementary tables/Supplementary table 2 Trait data.csv
- __MACOSX/Supplementary tables/._Supplementary table 2 Trait data.csv
- Supplementary tables/Supplementary table 3 PCA loading and variance explained.xlsx
- __MACOSX/Supplementary tables/._Supplementary table 3 PCA loading and variance explained.xlsx
- Supplementary tables/~$Supplementary table 1 PCA loading and variance explained.xlsx
- __MACOSX/Supplementary tables/._~$Supplementary table 1 PCA loading and variance explained.xlsx
