# Supplementary material for: ​ Uncovering associations between DUS test traits and biochemical composition in safflower germplasm​​
Source: Sci Rep. 2025 Dec 5;16:1438. doi: 10.1038/s41598-025-30993-4 (PMC12796480; doi:10.1038/s41598-025-30993-4)
Supplement: Supplementary file 1 — Supplementary Material 1 [file 41598_2025_30993_MOESM1_ESM.zip › Supplementary tables/Supplementary table 4 correlation matrix and p values.xlsx]

## Sheet: Correlation_matrix
	Crude_fiber	Ca	K	Na	Mg	Fe	Zn	Cu	SS	ASA	protein_content	Asp	Glu	Ser	Gly	His	Arg	Thr	Ala	Pro	Tyr	Val	Met	Cys	Ile	Leu	Phe	Lys	fat	myristic_acid	alpha_Linolenic_acid	arachidic_acid	eicosadienoic_acid	eicosatrienoic_acid	docosadienoic_acid	tetracosanoic_acid	lauric_acid	pentadecylic_acid	palmitoleic_acid	tricosanoic_acid	palmitic_acid	gamma_linolenic_acid	tridecanoic_acid	pentadecenoic_acid	eicosenoic_acid	heneicosanoic_acid	arachidonic_acid	EPA	erucic_acid
Crude_fiber	1	0.226482	-0.203234	0.122336	0.0668856	0.0646576	0.0504417	-0.072492	-0.215709	-0.0607831	-0.144524	-0.169586	-0.117446	-0.0552566	-0.0729886	-0.0908991	-0.0375558	-0.073063	-0.0985797	-0.0976771	-0.0470952	-0.0649761	-0.188873	0.043678	-0.0424614	-0.081094	-0.0771386	-0.0795894	-0.000130442	-0.0890471	0.118492	-0.0988467	0.0233009	0.0775276	0.0284976	0.124454	0.0516796	-0.0893197	0.0523416	0.125276	-0.0160343	-0.105675	-0.0303366	-0.117153	0.0191208	-0.0774403	-0.0694258	0.0324244	0.118869
Ca	0.226482	1	-0.354076	0.512418	0.307871	0.343479	-0.143737	-0.031168	-0.525131	0.057186	-0.238604	-0.195755	-0.00524328	0.0766132	-0.0228264	-0.126914	-0.16507	0.0456348	-0.03685	-0.129461	-0.145455	-0.0733284	-0.197534	-0.0196947	-0.244722	-0.0370038	-0.0590863	0.0179057	0.172178	0.113932	0.118478	0.00122014	-0.277186	-0.328291	-0.302626	-0.193221	-0.198334	0.218494	-0.0485517	-0.0655841	0.040759	-0.211578	-0.233454	0.105505	0.00404389	0.0195745	-0.128825	0.210628	0.202281
K	-0.203234	-0.354076	1	-0.378081	-0.107655	-0.271172	0.326859	0.2304	0.41314	0.0515958	0.132247	0.22702	0.092117	0.00112504	0.0897175	-0.0114749	0.0885894	-0.0139124	0.0765604	0.14544	0.0173218	0.0132738	0.0406333	-0.0431176	0.103016	0.057779	0.0160439	-0.0093881	0.0232358	0.0163997	-0.14348	0.122951	0.027395	0.0804738	0.0754813	0.11443	-0.00322675	0.0295216	0.0356214	0.0787855	-0.0650547	0.0277003	0.12853	0.0240892	-0.155227	0.023274	-0.00290314	-0.0313573	-0.398412
Na	0.122336	0.512418	-0.378081	1	0.492655	0.277648	0.0339836	0.103085	-0.645696	-0.294617	-0.483362	-0.264067	-0.167844	-0.174721	-0.22856	-0.328784	-0.202524	-0.153219	-0.206825	-0.260536	-0.288301	-0.220081	-0.410394	-0.116694	-0.294498	-0.221797	-0.238021	-0.188039	0.0310842	-0.161407	0.156101	-0.100069	-0.0947881	-0.187103	-0.0125279	-0.0221621	0.0212374	-0.0104124	0.153686	0.143676	-0.159482	-0.0856657	-0.0806883	0.12219	0.148005	0.0437193	-0.0179991	0.230175	0.339505
Mg	0.0668856	0.307871	-0.107655	0.492655	1	0.207046	0.046	0.0255217	-0.293417	0.101223	-0.137627	0.00947013	0.0222901	0.0459205	-0.0739546	-0.0760285	0.0225238	0.0499907	-0.00896687	-0.0920998	-0.0882047	-0.0172254	-0.297483	-0.149537	-0.0971321	-0.0202922	-0.033807	0.0211572	-0.0471272	-0.0416512	0.00992885	-0.0439244	-0.112896	-0.216487	-0.163499	-0.108432	-0.0848288	-0.0393038	0.0938237	0.0369672	-0.0210338	0.140275	-0.139698	-0.0184342	0.246498	0.21558	-0.0837865	0.424475	0.32314
Fe	0.0646576	0.343479	-0.271172	0.277648	0.207046	1	-0.0926136	-0.0438685	-0.304367	-0.00816519	-0.137876	-0.365008	-0.255825	-0.224451	-0.18986	-0.188419	-0.106864	-0.210794	-0.23789	-0.194415	-0.0827468	-0.162125	-0.190194	0.226402	-0.134407	-0.182097	-0.164433	-0.200772	-0.0910985	0.362749	0.429781	-0.344906	0.0375676	-0.0210777	-0.0395581	-0.0857948	0.21291	0.134808	0.131592	-0.0158649	0.183933	-0.145347	0.103262	-0.118506	-0.0116922	-0.0410044	-0.113294	0.333319	0.224474
Zn	0.0504417	-0.143737	0.326859	0.0339836	0.046	-0.0926136	1	0.0817441	0.0708187	0.0680245	-0.0044163	-0.225527	-0.361028	-0.412139	-0.345075	-0.39581	-0.40533	-0.445253	-0.369372	-0.311167	-0.441028	-0.435747	-0.109176	-0.147141	-0.355404	-0.402953	-0.438449	-0.424608	-0.0545505	-0.08846	-0.0850376	0.0596566	0.157725	0.151088	0.130826	0.166653	0.248981	-0.0413588	-0.0777088	0.21103	-0.166098	-0.00411215	0.114876	-0.143274	0.17601	-0.228075	0.0023493	-0.11859	0.0896458
Cu	-0.072492	-0.031168	0.2304	0.103085	0.0255217	-0.0438685	0.0817441	1	0.0123529	-0.195181	-0.122746	0.215799	0.247394	0.183267	0.205508	0.184961	0.273509	0.214256	0.226334	0.224712	0.251408	0.225646	0.0653995	0.0159148	0.288189	0.233342	0.237886	0.229283	0.136972	0.0159038	0.0988439	-0.185492	0.0560779	0.123261	0.170716	0.296511	-0.00207456	-0.093337	0.278678	0.271258	0.100625	0.155661	0.0260251	0.00676711	0.14298	-0.0123243	0.298267	-0.0164945	-0.0528342
SS	-0.215709	-0.525131	0.41314	-0.645696	-0.293417	-0.304367	0.0708187	0.0123529	1	0.179787	0.332437	0.436348	0.260835	0.141896	0.25367	0.229644	0.297798	0.131017	0.277077	0.334415	0.224436	0.226647	0.257807	-0.0778084	0.353975	0.250762	0.221985	0.185562	-0.0980121	-0.137247	-0.300628	0.194028	0.0878524	0.117853	0.0623173	0.0175786	0.144187	0.0160075	-0.0359251	-0.0324957	-0.180619	0.257477	0.179043	-0.216212	0.0613338	0.0680944	0.110024	-0.0539207	-0.135292
ASA	-0.0607831	0.057186	0.0515958	-0.294617	0.101223	-0.00816519	0.0680245	-0.195181	0.179787	1	0.44055	-0.0466854	-0.0191424	0.0861453	0.12412	0.125358	0.00461137	0.00397276	0.0369965	0.133778	0.0872309	-0.0114606	0.214805	0.231289	0.0381045	0.0440987	0.0534178	0.00409459	-0.045286	0.0380435	0.102782	-0.145035	0.0446191	0.0922307	-0.0183548	-0.0781489	0.0971205	0.133056	-0.209367	-0.18483	0.0907963	0.125955	0.127193	0.0110408	0.0479289	-0.0657667	-0.097595	0.181199	-0.0117874
protein_content	-0.144524	-0.238604	0.132247	-0.483362	-0.137627	-0.137876	-0.0044163	-0.122746	0.332437	0.44055	1	0.25609	0.232585	0.242898	0.303289	0.23384	0.217266	0.175604	0.27626	0.308759	0.242537	0.244537	0.254708	0.180283	0.259063	0.283218	0.258609	0.220246	-0.24973	0.121529	-0.109821	0.0189455	0.280408	0.316867	0.144235	0.12737	0.00267679	0.0568105	-0.119233	-0.183514	-0.0290097	0.133958	0.0755213	0.105417	-0.0331581	0.176982	-0.010955	-0.0512038	-0.179401
Asp	-0.169586	-0.195755	0.22702	-0.264067	0.00947013	-0.365008	-0.225527	0.215799	0.436348	-0.0466854	0.25609	1	0.929071	0.84586	0.797454	0.79383	0.816608	0.835738	0.910803	0.787199	0.754685	0.877404	0.435888	-0.0925291	0.80548	0.872404	0.863686	0.886839	-0.186934	-0.110251	-0.212205	0.115589	0.0971847	0.143907	0.166694	0.0742596	-0.0976075	-0.102476	0.0438227	0.0285829	0.0156871	0.236232	0.0316912	0.0557336	-0.0629132	0.0926826	0.0733962	-0.0536841	-0.248828
Glu	-0.117446	-0.00524328	0.092117	-0.167844	0.0222901	-0.255825	-0.361028	0.247394	0.260835	-0.0191424	0.232585	0.929071	1	0.959129	0.919186	0.83424	0.866269	0.933255	0.98579	0.878829	0.857129	0.943408	0.399507	0.124677	0.830435	0.971738	0.953999	0.964286	-0.165736	-0.0828273	-0.0350375	-0.0385839	0.0168481	0.0889847	0.129255	0.0446852	-0.140219	0.00183144	0.136698	0.0376854	0.0437669	0.202857	-0.0255318	0.0942679	-0.0766709	-0.00584774	0.0242989	0.037184	-0.227815
Ser	-0.0552566	0.0766132	0.00112504	-0.174721	0.0459205	-0.224451	-0.412139	0.183267	0.141896	0.0861453	0.242898	0.84586	0.959129	1	0.91908	0.858276	0.810087	0.956022	0.963446	0.857883	0.859592	0.932045	0.450119	0.201994	0.777061	0.959341	0.953705	0.963537	-0.159633	-0.037095	0.0306918	-0.0610243	-0.0818436	-0.00572103	0.0414939	-0.021898	-0.232063	0.0382964	0.0699997	0.0504402	0.154701	0.115843	-0.130122	0.0829158	-0.105258	-0.0482684	-0.0498793	0.03278	-0.211425
Gly	-0.0729886	-0.0228264	0.0897175	-0.22856	-0.0739546	-0.18986	-0.345075	0.205508	0.25367	0.12412	0.303289	0.797454	0.919186	0.91908	1	0.8019	0.849053	0.860307	0.954386	0.975107	0.894408	0.867359	0.419408	0.460713	0.81345	0.958929	0.92731	0.870796	-0.176385	-0.0655832	0.105491	-0.137806	0.0461984	0.113355	0.135801	0.0578082	-0.143967	0.108927	0.0955976	0.0524935	0.057299	0.104132	-0.0337323	0.103061	-0.0719816	-0.0991636	0.0532759	0.0487826	-0.236288
His	-0.0908991	-0.126914	-0.0114749	-0.328784	-0.0760285	-0.188419	-0.39581	0.184961	0.229644	0.125358	0.23384	0.79383	0.83424	0.858276	0.8019	1	0.829322	0.837858	0.860725	0.801554	0.895305	0.897489	0.618542	0.179858	0.853777	0.858297	0.923878	0.87414	-0.185523	-0.0591285	0.0243206	-0.0791537	-0.00630555	0.103612	0.130252	0.0261613	-0.0943511	-0.0160855	0.0104643	-0.0146787	0.303305	0.155397	-0.000581422	0.0570529	-0.0730228	-0.0104957	0.0461204	-0.00625977	-0.205472
Arg	-0.0375558	-0.16507	0.0885894	-0.202524	0.0225238	-0.106864	-0.40533	0.273509	0.297798	0.00461137	0.217266	0.816608	0.866269	0.810087	0.849053	0.829322	1	0.800199	0.882893	0.8949	0.941816	0.901287	0.27835	0.271837	0.962532	0.905069	0.917452	0.836175	-0.272311	-0.0724128	0.0405047	-0.16791	0.17351	0.22872	0.273407	0.156905	0.0269734	-0.0484275	0.2411	0.0358292	0.0596618	0.296793	0.12942	0.0472901	-0.0487845	0.106425	0.166047	0.130955	-0.207999
Thr	-0.073063	0.0456348	-0.0139124	-0.153219	0.0499907	-0.210794	-0.445253	0.214256	0.131017	0.00397276	0.175604	0.835738	0.933255	0.956022	0.860307	0.837858	0.800199	1	0.932742	0.78952	0.848087	0.935402	0.476269	0.130029	0.777199	0.932919	0.937123	0.959635	-0.210475	-0.0270517	0.00686193	-0.0571518	-0.0803219	0.0187532	0.0451878	0.060194	-0.179282	0.0193671	0.0557235	0.188435	0.263494	0.132201	-0.0810812	0.119498	-0.108618	-0.0323114	-0.0419774	0.0188864	-0.210823
Ala	-0.0985797	-0.03685	0.0765604	-0.206825	-0.00896687	-0.23789	-0.369372	0.226334	0.277077	0.0369965	0.27626	0.910803	0.98579	0.963446	0.954386	0.860725	0.882893	0.932742	1	0.918076	0.891587	0.953296	0.463168	0.210824	0.85524	0.98844	0.973319	0.9633	-0.19297	-0.0693959	0.00176783	-0.0570834	0.0190504	0.0913346	0.129379	0.0442856	-0.144658	0.0266178	0.11107	0.0545945	0.0807801	0.1558	-0.0345895	0.0794163	-0.0789202	-0.0197103	0.0220475	0.0228842	-0.231361
Pro	-0.0976771	-0.129461	0.14544	-0.260536	-0.0920998	-0.194415	-0.311167	0.224712	0.334415	0.133778	0.308759	0.787199	0.878829	0.857883	0.975107	0.801554	0.8949	0.78952	0.918076	1	0.910973	0.841623	0.383579	0.491788	0.869575	0.928864	0.905889	0.809952	-0.180287	-0.096907	0.0923446	-0.144168	0.119501	0.172198	0.212542	0.0931454	-0.0810002	0.0824259	0.129518	0.0241465	0.00749188	0.144686	0.0199098	0.081622	-0.0342139	-0.0522145	0.134143	0.0542968	-0.227009
Tyr	-0.0470952	-0.145455	0.0173218	-0.288301	-0.0882047	-0.0827468	-0.441028	0.251408	0.224436	0.0872309	0.242537	0.754685	0.857129	0.859592	0.894408	0.895305	0.941816	0.848087	0.891587	0.910973	1	0.911526	0.405591	0.4301	0.924271	0.925688	0.951808	0.863732	-0.274315	-0.0322701	0.129904	-0.214482	0.0951026	0.189959	0.210708	0.11171	-0.0149189	0.010466	0.195207	0.069805	0.191512	0.207008	0.0727512	0.0801769	-0.078801	-0.00161497	0.109408	0.101647	-0.216012
Val	-0.0649761	-0.0733284	0.0132738	-0.220081	-0.0172254	-0.162125	-0.435747	0.225646	0.226647	-0.0114606	0.244537	0.877404	0.943408	0.932045	0.867359	0.897489	0.901287	0.935402	0.953296	0.841623	0.911526	1	0.504203	0.141249	0.90851	0.964767	0.982947	0.973006	-0.199429	-0.0174206	0.0234624	-0.0975569	0.0416469	0.117906	0.169519	0.0776871	-0.0804839	-0.00826857	0.164233	0.0532386	0.154841	0.178859	0.00953321	0.042731	-0.109077	0.0337823	0.014542	0.0209101	-0.235607
Met	-0.188873	-0.197534	0.0406333	-0.410394	-0.297483	-0.190194	-0.109176	0.0653995	0.257807	0.214805	0.254708	0.435888	0.399507	0.450119	0.419408	0.618542	0.27835	0.476269	0.463168	0.383579	0.405591	0.504203	1	0.00389314	0.443688	0.436577	0.497689	0.493473	0.0515777	0.0316783	0.0199906	0.0470668	-0.0143549	0.070101	0.0928135	0.0772445	-0.00140046	0.0618763	-0.117433	0.0488229	0.357047	-0.185455	-0.0188182	0.0145605	-0.106493	-0.182792	-0.0902189	-0.313676	-0.135857
Cys	0.043678	-0.0196947	-0.0431176	-0.116694	-0.149537	0.226402	-0.147141	0.0159148	-0.0778084	0.231289	0.180283	-0.0925291	0.124677	0.201994	0.460713	0.179858	0.271837	0.130029	0.210824	0.491788	0.4301	0.141249	0.00389314	1	0.245882	0.284096	0.256344	0.0835529	-0.129493	0.0171048	0.478804	-0.434362	0.065249	0.0984622	0.0761354	0.0350241	0.00562243	0.296635	0.135023	0.0817168	0.0355258	-0.0926461	-0.00927964	0.0925111	0.00460077	-0.21046	0.128653	0.169406	-0.0367696
Ile	-0.0424614	-0.244722	0.103016	-0.294498	-0.0971321	-0.134407	-0.355404	0.288189	0.353975	0.0381045	0.259063	0.80548	0.830435	0.777061	0.81345	0.853777	0.962532	0.777199	0.85524	0.869575	0.924271	0.90851	0.443688	0.245882	1	0.877438	0.908452	0.816139	-0.227879	-0.044505	0.058776	-0.180509	0.212721	0.290414	0.336363	0.222807	0.0779256	-0.0768512	0.203863	0.0619218	0.116498	0.253249	0.150187	0.0185194	-0.0484318	0.0524438	0.178917	0.00934158	-0.22696
Leu	-0.081094	-0.0370038	0.057779	-0.221797	-0.0202922	-0.182097	-0.402953	0.233342	0.250762	0.0440987	0.283218	0.872404	0.971738	0.959341	0.958929	0.858297	0.905069	0.932919	0.98844	0.928864	0.925688	0.964767	0.436577	0.284096	0.877438	1	0.985023	0.96059	-0.19635	-0.0387572	0.046633	-0.107292	0.0429703	0.11543	0.143859	0.0512434	-0.125009	0.0515218	0.162377	0.0473316	0.0780574	0.163816	-0.0186036	0.0832279	-0.0761316	-0.0111584	0.0371714	0.0545121	-0.2284
Phe	-0.0771386	-0.0590863	0.0160439	-0.238021	-0.033807	-0.164433	-0.438449	0.237886	0.221985	0.0534178	0.258609	0.863686	0.953999	0.953705	0.92731	0.923878	0.917452	0.937123	0.973319	0.905889	0.951808	0.982947	0.497689	0.256344	0.908452	0.985023	1	0.96678	-0.19981	-0.0313681	0.0656326	-0.12837	0.0365412	0.120919	0.158026	0.0624929	-0.103156	0.0194234	0.141177	0.0363187	0.168197	0.167036	0.00162186	0.0678056	-0.0811304	-0.0066989	0.0394106	0.0457115	-0.224761
Lys	-0.0795894	0.0179057	-0.0093881	-0.188039	0.0211572	-0.200772	-0.424608	0.229283	0.185562	0.00409459	0.220246	0.886839	0.964286	0.963537	0.870796	0.87414	0.836175	0.959635	0.9633	0.809952	0.863732	0.973006	0.493473	0.0835529	0.816139	0.96059	0.96678	1	-0.172041	-0.0214747	0.0167405	-0.0759487	-0.0316896	0.0384606	0.0740828	0.00339967	-0.162023	0.028179	0.131106	0.0446173	0.155603	0.166352	-0.0594592	0.0583067	-0.114889	-0.0028251	-0.0277706	0.0267081	-0.229352
fat	-0.000130442	0.172178	0.0232358	0.0310842	-0.0471272	-0.0910985	-0.0545505	0.136972	-0.0980121	-0.045286	-0.24973	-0.186934	-0.165736	-0.159633	-0.176385	-0.185523	-0.272311	-0.210475	-0.19297	-0.180287	-0.274315	-0.199429	0.0515777	-0.129493	-0.227879	-0.19635	-0.19981	-0.172041	1	-0.00265232	-0.0627368	0.189808	-0.0530223	-0.133287	-0.124493	-0.0885725	-0.226474	0.00312777	0.0224158	-0.380548	-0.135304	-0.258245	-0.181863	-0.111347	0.082473	0.0470309	0.0171372	-0.146271	0.0299523
myristic_acid	-0.0890471	0.113932	0.0163997	-0.161407	-0.0416512	0.362749	-0.08846	0.0159038	-0.137247	0.0380435	0.121529	-0.110251	-0.0828273	-0.037095	-0.0655832	-0.0591285	-0.0724128	-0.0270517	-0.0693959	-0.096907	-0.0322701	-0.0174206	0.0316783	0.0171048	-0.044505	-0.0387572	-0.0313681	-0.0214747	-0.00265232	1	0.119152	-0.0853984	-0.038525	-0.0523859	-0.0659173	-0.0595329	-0.0586666	-0.0387432	-0.2325	-0.0509975	0.593783	-0.0518125	-0.0491677	-0.0492591	-0.0300705	-0.0659692	-0.0322675	-0.0533431	-0.0228892
alpha_Linolenic_acid	0.118492	0.118478	-0.14348	0.156101	0.00992885	0.429781	-0.0850376	0.0988439	-0.300628	0.102782	-0.109821	-0.212205	-0.0350375	0.0306918	0.105491	0.0243206	0.0405047	0.00686193	0.00176783	0.0923446	0.129904	0.0234624	0.0199906	0.478804	0.058776	0.046633	0.0656326	0.0167405	-0.0627368	0.119152	1	-0.897864	0.00157282	-0.0018116	0.0782969	0.0201942	0.0993859	0.24569	0.28585	0.144215	0.183434	-0.167055	-0.00665252	-0.00358543	-0.0927115	-0.516454	-0.14469	0.114128	0.0210722
arachidic_acid	-0.0988467	0.00122014	0.122951	-0.100069	-0.0439244	-0.344906	0.0596566	-0.185492	0.194028	-0.145035	0.0189455	0.115589	-0.0385839	-0.0610243	-0.137806	-0.0791537	-0.16791	-0.0571518	-0.0570834	-0.144168	-0.214482	-0.0975569	0.0470668	-0.434362	-0.180509	-0.107292	-0.12837	-0.0759487	0.189808	-0.0853984	-0.897864	1	-0.167327	-0.172443	-0.214475	-0.173339	-0.268994	-0.196338	-0.33304	-0.192629	-0.150798	-0.258166	-0.217306	0.0111436	0.0466333	0.461231	-0.0508964	-0.270804	0.025474
eicosadienoic_acid	0.0233009	-0.277186	0.027395	-0.0947881	-0.112896	0.0375676	0.157725	0.0560779	0.0878524	0.0446191	0.280408	0.0971847	0.0168481	-0.0818436	0.0461984	-0.00630555	0.17351	-0.0803219	0.0190504	0.119501	0.0951026	0.0416469	-0.0143549	0.065249	0.212721	0.0429703	0.0365412	-0.0316896	-0.0530223	-0.038525	0.00157282	-0.167327	1	0.840799	0.826701	0.698046	0.54414	-0.0742147	0.140763	-0.0878887	-0.209745	0.159875	0.521454	0.0908582	-0.0462187	0.111707	0.300526	-0.0631093	-0.0403367
eicosatrienoic_acid	0.0775276	-0.328291	0.0804738	-0.187103	-0.216487	-0.0210777	0.151088	0.123261	0.117853	0.0922307	0.316867	0.143907	0.0889847	-0.00572103	0.113355	0.103612	0.22872	0.0187532	0.0913346	0.172198	0.189959	0.117906	0.070101	0.0984622	0.290414	0.11543	0.120919	0.0384606	-0.133287	-0.0523859	-0.0018116	-0.172443	0.840799	1	0.794041	0.718224	0.570333	-0.121447	0.0126727	-0.0109091	-0.0845739	0.166133	0.600184	0.130395	0.0106672	-0.0623592	0.217669	-0.0506156	-0.0712654
docosadienoic_acid	0.0284976	-0.302626	0.0754813	-0.0125279	-0.163499	-0.0395581	0.130826	0.170716	0.0623173	-0.0183548	0.144235	0.166694	0.129255	0.0414939	0.135801	0.130252	0.273407	0.0451878	0.129379	0.212542	0.210708	0.169519	0.0928135	0.0761354	0.336363	0.143859	0.158026	0.0740828	-0.124493	-0.0659173	0.0782969	-0.214475	0.826701	0.794041	1	0.778547	0.614185	-0.0750625	0.227985	0.08054	-0.0936427	0.109719	0.557734	0.0680769	-0.115988	-0.0477759	0.205889	-0.109282	-0.0894697
tetracosanoic_acid	0.124454	-0.193221	0.11443	-0.0221621	-0.108432	-0.0857948	0.166653	0.296511	0.0175786	-0.0781489	0.12737	0.0742596	0.0446852	-0.021898	0.0578082	0.0261613	0.156905	0.060194	0.0442856	0.0931454	0.11171	0.0776871	0.0772445	0.0350241	0.222807	0.0512434	0.0624929	0.00339967	-0.0885725	-0.0595329	0.0201942	-0.173339	0.698046	0.718224	0.778547	1	0.495416	-0.0381587	0.0143439	0.339824	0.140836	0.0752658	0.454204	0.00497758	-0.0605218	-0.00971291	0.249311	-0.183089	-0.0804705
lauric_acid	0.0516796	-0.198334	-0.00322675	0.0212374	-0.0848288	0.21291	0.248981	-0.00207456	0.144187	0.0971205	0.00267679	-0.0976075	-0.140219	-0.232063	-0.143967	-0.0943511	0.0269734	-0.179282	-0.144658	-0.0810002	-0.0149189	-0.0804839	-0.00140046	0.00562243	0.0779256	-0.125009	-0.103156	-0.162023	-0.226474	-0.0586666	0.0993859	-0.268994	0.54414	0.570333	0.614185	0.495416	1	0.0897784	0.255244	0.127169	-0.102447	0.273916	0.819349	0.0465304	0.0421268	-0.203439	-0.0430267	0.218327	0.168843
pentadecylic_acid	-0.0893197	0.218494	0.0295216	-0.0104124	-0.0393038	0.134808	-0.0413588	-0.093337	0.0160075	0.133056	0.0568105	-0.102476	0.00183144	0.0382964	0.108927	-0.0160855	-0.0484275	0.0193671	0.0266178	0.0824259	0.010466	-0.00826857	0.0618763	0.296635	-0.0768512	0.0515218	0.0194234	0.028179	0.00312777	-0.0387432	0.24569	-0.196338	-0.0742147	-0.121447	-0.0750625	-0.0381587	0.0897784	1	-0.010027	0.104239	-0.0698904	-0.119648	0.0317865	0.283149	-0.0687358	-0.152442	-0.0740102	-0.0145209	-0.053021
palmitoleic_acid	0.0523416	-0.0485517	0.0356214	0.153686	0.0938237	0.131592	-0.0777088	0.278678	-0.0359251	-0.209367	-0.119233	0.0438227	0.136698	0.0699997	0.0955976	0.0104643	0.2411	0.0557235	0.11107	0.129518	0.195207	0.164233	-0.117433	0.135023	0.203863	0.162377	0.141177	0.131106	0.0224158	-0.2325	0.28585	-0.33304	0.140763	0.0126727	0.227985	0.0143439	0.255244	-0.010027	1	-0.0560351	-0.409007	0.141352	0.160975	0.0986783	-0.0424875	-0.00701383	-0.000355495	0.289225	0.105975
tricosanoic_acid	0.125276	-0.0655841	0.0787855	0.143676	0.0369672	-0.0158649	0.21103	0.271258	-0.0324957	-0.18483	-0.183514	0.0285829	0.0376854	0.0504402	0.0524935	-0.0146787	0.0358292	0.188435	0.0545945	0.0241465	0.069805	0.0532386	0.0488229	0.0817168	0.0619218	0.0473316	0.0363187	0.0446173	-0.380548	-0.0509975	0.144215	-0.192629	-0.0878887	-0.0109091	0.08054	0.339824	0.127169	0.104239	-0.0560351	1	0.354738	0.00806711	-0.049007	0.0171681	-0.0783237	-0.0789934	0.101141	-0.1298	-0.051175
palmitic_acid	-0.0160343	0.040759	-0.0650547	-0.159482	-0.0210338	0.183933	-0.166098	0.100625	-0.180619	0.0907963	-0.0290097	0.0156871	0.0437669	0.154701	0.057299	0.303305	0.0596618	0.263494	0.0807801	0.00749188	0.191512	0.154841	0.357047	0.0355258	0.116498	0.0780574	0.168197	0.155603	-0.135304	0.593783	0.183434	-0.150798	-0.209745	-0.0845739	-0.0936427	0.140836	-0.102447	-0.0698904	-0.409007	0.354738	1	-0.0886103	-0.0848841	-0.0827519	-0.0531673	-0.113347	-0.0481803	-0.0962685	-0.0410119
gamma_linolenic_acid	-0.105675	-0.211578	0.0277003	-0.0856657	0.140275	-0.145347	-0.00411215	0.155661	0.257477	0.125955	0.133958	0.236232	0.202857	0.115843	0.104132	0.155397	0.296793	0.132201	0.1558	0.144686	0.207008	0.178859	-0.185455	-0.0926461	0.253249	0.163816	0.167036	0.166352	-0.258245	-0.0518125	-0.167055	-0.258166	0.159875	0.166133	0.109719	0.0752658	0.273916	-0.119648	0.141352	0.00806711	-0.0886103	1	0.419737	-0.0143469	0.137024	0.0674405	0.346711	0.460622	-0.0702099
tridecanoic_acid	-0.0303366	-0.233454	0.12853	-0.0806883	-0.139698	0.103262	0.114876	0.0260251	0.179043	0.127193	0.0755213	0.0316912	-0.0255318	-0.130122	-0.0337323	-0.000581422	0.12942	-0.0810812	-0.0345895	0.0199098	0.0727512	0.00953321	-0.0188182	-0.00927964	0.150187	-0.0186036	0.00162186	-0.0594592	-0.181863	-0.0491677	-0.00665252	-0.217306	0.521454	0.600184	0.557734	0.454204	0.819349	0.0317865	0.160975	-0.049007	-0.0848841	0.419737	1	0.105205	0.0898927	-0.193094	0.0437393	0.252994	-0.06716
pentadecenoic_acid	-0.117153	0.105505	0.0240892	0.12219	-0.0184342	-0.118506	-0.143274	0.00676711	-0.216212	0.0110408	0.105417	0.0557336	0.0942679	0.0829158	0.103061	0.0570529	0.0472901	0.119498	0.0794163	0.081622	0.0801769	0.042731	0.0145605	0.0925111	0.0185194	0.0832279	0.0678056	0.0583067	-0.111347	-0.0492591	-0.00358543	0.0111436	0.0908582	0.130395	0.0680769	0.00497758	0.0465304	0.283149	0.0986783	0.0171681	-0.0827519	-0.0143469	0.105205	1	-0.0874092	-0.0719236	-0.0941165	-0.158269	-0.0674252
eicosenoic_acid	0.0191208	0.00404389	-0.155227	0.148005	0.246498	-0.0116922	0.17601	0.14298	0.0613338	0.0479289	-0.0331581	-0.0629132	-0.0766709	-0.105258	-0.0719816	-0.0730228	-0.0487845	-0.108618	-0.0789202	-0.0342139	-0.078801	-0.109077	-0.106493	0.00460077	-0.0484318	-0.0761316	-0.0811304	-0.114889	0.082473	-0.0300705	-0.0927115	0.0466333	-0.0462187	0.0106672	-0.115988	-0.0605218	0.0421268	-0.0687358	-0.0424875	-0.0783237	-0.0531673	0.137024	0.0898927	-0.0874092	1	-0.0643244	0.353524	0.00307986	0.736411
heneicosanoic_acid	-0.0774403	0.0195745	0.023274	0.0437193	0.21558	-0.0410044	-0.228075	-0.0123243	0.0680944	-0.0657667	0.176982	0.0926826	-0.00584774	-0.0482684	-0.0991636	-0.0104957	0.106425	-0.0323114	-0.0197103	-0.0522145	-0.00161497	0.0337823	-0.182792	-0.21046	0.0524438	-0.0111584	-0.0066989	-0.0028251	0.0470309	-0.0659692	-0.516454	0.461231	0.111707	-0.0623592	-0.0477759	-0.00971291	-0.203439	-0.152442	-0.00701383	-0.0789934	-0.113347	0.0674405	-0.193094	-0.0719236	-0.0643244	1	0.36381	0.0201781	-0.00137349
arachidonic_acid	-0.0694258	-0.128825	-0.00290314	-0.0179991	-0.0837865	-0.113294	0.0023493	0.298267	0.110024	-0.097595	-0.010955	0.0733962	0.0242989	-0.0498793	0.0532759	0.0461204	0.166047	-0.0419774	0.0220475	0.134143	0.109408	0.014542	-0.0902189	0.128653	0.178917	0.0371714	0.0394106	-0.0277706	0.0171372	-0.0322675	-0.14469	-0.0508964	0.300526	0.217669	0.205889	0.249311	-0.0430267	-0.0740102	-0.000355495	0.101141	-0.0481803	0.346711	0.0437393	-0.0941165	0.353524	0.36381	1	-0.0558857	0.182412
EPA	0.0324244	0.210628	-0.0313573	0.230175	0.424475	0.333319	-0.11859	-0.0164945	-0.0539207	0.181199	-0.0512038	-0.0536841	0.037184	0.03278	0.0487826	-0.00625977	0.130955	0.0188864	0.0228842	0.0542968	0.101647	0.0209101	-0.313676	0.169406	0.00934158	0.0545121	0.0457115	0.0267081	-0.146271	-0.0533431	0.114128	-0.270804	-0.0631093	-0.0506156	-0.109282	-0.183089	0.218327	-0.0145209	0.289225	-0.1298	-0.0962685	0.460622	0.252994	-0.158269	0.00307986	0.0201781	-0.0558857	1	0.0937026
erucic_acid	0.118869	0.202281	-0.398412	0.339505	0.32314	0.224474	0.0896458	-0.0528342	-0.135292	-0.0117874	-0.179401	-0.248828	-0.227815	-0.211425	-0.236288	-0.205472	-0.207999	-0.210823	-0.231361	-0.227009	-0.216012	-0.235607	-0.135857	-0.0367696	-0.22696	-0.2284	-0.224761	-0.229352	0.0299523	-0.0228892	0.0210722	0.025474	-0.0403367	-0.0712654	-0.0894697	-0.0804705	0.168843	-0.053021	0.105975	-0.051175	-0.0410119	-0.0702099	-0.06716	-0.0674252	0.736411	-0.00137349	0.182412	0.0937026	1
DHA	0.0133151	0.00968941	0.0707008	-0.0259796	-0.0476597	0.116832	0.0554918	-0.11038	0.219025	0.0648034	-0.0645288	-0.0295537	-0.0743949	-0.138955	-0.0969227	-0.0543164	-0.00740665	-0.114771	-0.0928453	-0.0677887	-0.0529732	-0.0708658	-0.16494	-0.0693105	-0.0232062	-0.0837636	-0.0784533	-0.0983415	-0.0535428	-0.0589938	-0.204852	-0.0128771	-0.0447985	0.036249	-0.155925	-0.166532	0.290667	-0.0381012	-0.0294416	-0.167593	-0.106133	0.564197	0.500635	-0.154045	0.220632	-0.0600237	0.107257	0.589378	0.0142619
nervonic_acid	0.0868758	0.0414018	-0.239519	0.217258	0.0461038	0.238027	0.0894259	-0.0767526	-0.197001	-0.00637579	-0.0624364	-0.112752	-0.101017	-0.112148	-0.121087	-0.089934	-0.0388608	-0.119837	-0.119218	-0.0949736	-0.0609002	-0.0788726	-0.128062	-0.031594	-0.0411905	-0.109687	-0.0877407	-0.110309	0.0304726	-0.022317	0.0846436	-0.108934	0.627756	0.514234	0.673211	0.496303	0.542712	-0.0515383	0.10349	-0.0588208	-0.039865	-0.0682465	0.453034	-0.0655397	0.168869	-0.0487186	0.0558173	0.00138557	0.324647
heptadecanoic_acid	-0.12392	-0.287244	0.13382	0.0759245	-0.225461	-0.0209489	0.151919	0.286555	0.130697	-0.116344	0.0363532	0.108679	0.0498605	-0.0702268	0.0239268	0.0259312	0.185769	-0.0851489	0.0268794	0.124481	0.0829124	0.0581402	-0.0258241	-0.041668	0.246955	0.0243135	0.0389553	-0.0362855	-0.026137	-0.0984838	-0.0281822	-0.113186	0.58806	0.605129	0.757505	0.558481	0.505501	-0.158124	0.152566	0.0428211	-0.170552	0.201509	0.521699	-0.00230194	0.00462398	-0.0474098	0.210386	-0.0577945	-0.133283
almitoleic_acid	-0.107777	0.0641384	0.0344455	-0.0223628	-0.062893	-0.245399	0.144976	-0.376419	0.19062	0.155022	0.0467279	-0.0447123	-0.169529	-0.168175	-0.134363	-0.171771	-0.286435	-0.218306	-0.165589	-0.128206	-0.330691	-0.272056	-0.0695323	-0.185487	-0.284471	-0.22893	-0.252998	-0.248724	0.116421	-0.0582277	-0.452523	0.485304	-0.116237	-0.118337	-0.213187	-0.177419	-0.202879	0.044669	-0.799206	-0.172384	-0.103895	-0.0402262	-0.0633322	-0.0539983	0.113324	0.0807543	0.0574134	-0.185011	-0.0788176
stearic_acid	0.1077	-0.0505058	0.0623695	-0.0543112	-0.0451293	-0.0673738	-0.103021	-0.0189977	0.124055	0.0541893	0.176068	0.283957	0.226938	0.175377	0.273893	0.188322	0.248569	0.207673	0.245628	0.281326	0.207072	0.202661	0.294887	0.0636179	0.293551	0.228108	0.214078	0.156039	-0.0601206	-0.030453	-0.0863789	0.0974953	0.315583	0.404536	0.266892	0.231669	0.22769	-0.0715278	-0.058872	-0.0739519	-0.0448561	-0.0947165	0.290922	0.42042	-0.054413	-0.120677	-0.0585883	-0.0985239	-0.0419727
decadienoic_acid	-0.00372466	-0.075846	0.0323057	0.0842028	-0.0562175	0.0783279	0.101974	0.0739009	-0.0386255	-0.031428	0.00884446	0.0136469	0.0143342	0.00370699	0.00277859	0.0366121	0.0568845	0.0180992	0.0264206	0.0142573	0.0193559	0.081057	0.110734	-0.0239732	0.0948695	0.029011	0.0307798	0.0275099	-0.166941	-0.0168179	-0.0799953	0.100721	-0.168506	-0.0525996	0.0400739	-0.0593937	-0.0591097	-0.0391338	0.0867894	0.13642	-0.0302701	-0.0518206	-0.0495695	-0.0497652	-0.02977	-0.0660239	-0.0320544	-0.0539037	-0.0229638
eicosenoi_acid	0.0514101	-0.0612065	-0.0610259	0.0907216	-0.0287651	0.10348	0.095631	-0.0275795	-0.14901	-0.0180799	0.00176817	-0.0103986	-0.0121299	-0.0323417	-0.03948	-0.0128065	0.034508	-0.0413046	-0.0303158	-0.0162196	0.00559676	0.0100868	-0.0702431	-0.0482238	0.039468	-0.0247106	-0.00519777	-0.0244685	0.0528808	-0.0169509	0.0392516	-0.0822448	0.659375	0.576334	0.753325	0.559858	0.493294	-0.0391338	0.0813161	-0.0502248	-0.0302701	-0.0518206	0.509099	-0.0497652	-0.02977	-0.0660239	-0.0320544	-0.0539037	-0.0229638
myristoleic_acid	-0.124286	-0.160776	0.101026	-0.130931	-0.115291	-0.10207	0.0885404	0.205066	0.237296	0.141192	0.16481	0.155415	0.124636	0.0617621	0.169097	0.114992	0.184337	0.0566379	0.125008	0.225237	0.167512	0.0930648	-0.0575849	0.135405	0.207766	0.13633	0.131393	0.0705061	0.0105055	-0.0176121	-0.0547895	-0.0834739	0.0669944	0.12132	-0.0660359	0.0145235	-0.0591097	-0.0391338	-0.232852	-0.0502248	-0.0302701	0.333034	0.249072	-0.0497652	0.572816	-0.0660239	0.436119	-0.0539037	-0.0229638
[truncated: 8 more columns]

## Sheet: Correlation_p_values
	Crude_fiber	Ca	K	Na	Mg	Fe	Zn	Cu	SS	ASA	protein_content	Asp	Glu	Ser	Gly	His	Arg	Thr	Ala	Pro	Tyr	Val	Met	Cys	Ile	Leu	Phe	Lys	fat	myristic_acid	alpha_Linolenic_acid	arachidic_acid	eicosadienoic_acid	eicosatrienoic_acid	docosadienoic_acid	tetracosanoic_acid	lauric_acid	pentadecylic_acid	palmitoleic_acid	tricosanoic_acid	palmitic_acid	gamma_linolenic_acid	tridecanoic_acid	pentadecenoic_acid	eicosenoic_acid	heneicosanoic_acid	arachidonic_acid	EPA	erucic_acid
Crude_fiber	NA	0.0818401	0.119368	0.351761	0.611619	0.623558	0.701909	0.582022	0.097868	0.64455	0.270583	0.195189	0.371484	0.674973	0.579432	0.48974	0.775731	0.579044	0.45364	0.457805	0.720851	0.621845	0.148381	0.740365	0.747354	0.537925	0.557998	0.545519	0.999211	0.498665	0.367212	0.452412	0.859732	0.556008	0.828877	0.343422	0.694947	0.497346	0.691235	0.340219	0.903219	0.421632	0.818017	0.372687	0.884706	0.556454	0.598128	0.805729	0.365677
Ca	0.0818401	NA	0.00551172	2.8456e-05	0.0167095	0.00721218	0.273227	0.813118	1.64935e-05	0.66429	0.0663646	0.133885	0.968284	0.560691	0.862561	0.333892	0.207528	0.72917	0.779838	0.3242	0.267474	0.577663	0.130316	0.88127	0.0594981	0.778943	0.653832	0.891987	0.188348	0.386064	0.367268	0.992618	0.0320237	0.0104419	0.0187624	0.139094	0.128735	0.0935086	0.712585	0.618581	0.757166	0.104625	0.0726251	0.422383	0.975537	0.881989	0.326603	0.106229	0.121149
K	0.119368	0.00551172	NA	0.00289753	0.412939	0.0361049	0.0108028	0.0765536	0.00103536	0.695418	0.313808	0.0810983	0.483917	0.993193	0.495425	0.930658	0.500883	0.915977	0.560962	0.267524	0.895489	0.91982	0.757892	0.743582	0.433474	0.66102	0.903161	0.943245	0.86012	0.901024	0.274096	0.349326	0.835404	0.541049	0.566513	0.383979	0.980479	0.822826	0.787004	0.549597	0.621423	0.833595	0.327723	0.855037	0.2363	0.859893	0.982436	0.812004	0.00161706
Na	0.351761	2.8456e-05	0.00289753	NA	6.37038e-05	0.0317268	0.796582	0.433167	2.53961e-08	0.022309	9.1504e-05	0.0414726	0.199885	0.181808	0.079002	0.0103199	0.120692	0.242491	0.11284	0.0443765	0.0254923	0.0910916	0.00112683	0.374576	0.022366	0.0885357	0.0670509	0.150215	0.813612	0.217929	0.233638	0.446812	0.471276	0.152293	0.924313	0.866523	0.872045	0.937065	0.241042	0.273433	0.223541	0.515174	0.539968	0.35234	0.259085	0.740129	0.891427	0.0768496	0.00795897
Mg	0.611619	0.0167095	0.412939	6.37038e-05	NA	0.112448	0.727086	0.846518	0.0228864	0.441564	0.29435	0.94275	0.86576	0.72754	0.574409	0.563695	0.864365	0.704452	0.945788	0.484	0.502752	0.896068	0.0209799	0.254133	0.46033	0.877695	0.797617	0.872524	0.720669	0.752018	0.939982	0.738953	0.390426	0.0966348	0.211944	0.409554	0.519302	0.765583	0.47582	0.779156	0.873262	0.285067	0.287074	0.888819	0.057616	0.0980736	0.524466	0.000724397	0.011791
Fe	0.623558	0.00721218	0.0361049	0.0317268	0.112448	NA	0.481554	0.739273	0.0180585	0.950628	0.293467	0.00413701	0.0485082	0.0846915	0.146233	0.149378	0.416402	0.105948	0.067205	0.13662	0.529644	0.215862	0.145513	0.0819509	0.305897	0.163766	0.20931	0.124008	0.488784	0.00439324	0.000610242	0.00695927	0.775662	0.872999	0.764111	0.514538	0.102408	0.304444	0.31623	0.904237	0.159487	0.267834	0.432371	0.367154	0.929348	0.755749	0.388746	0.00925598	0.0846585
Zn	0.701909	0.273227	0.0108028	0.796582	0.727086	0.481554	NA	0.53466	0.590787	0.605554	0.973285	0.0831713	0.00459779	0.00106789	0.00692988	0.00174596	0.00131481	0.000364161	0.00367918	0.0155205	0.000420322	0.000501546	0.406328	0.261908	0.00532568	0.00141238	0.000458362	0.000721322	0.678899	0.501511	0.518271	0.650706	0.228749	0.249184	0.319083	0.203141	0.0550659	0.753704	0.555083	0.105549	0.204671	0.975124	0.382116	0.274792	0.178555	0.0796574	0.985787	0.366812	0.495771
Cu	0.582022	0.813118	0.0765536	0.433167	0.846518	0.739273	0.53466	NA	0.925367	0.135051	0.350137	0.0977249	0.0566849	0.161027	0.115202	0.157127	0.0344703	0.100206	0.0820456	0.0843208	0.0526623	0.0830041	0.619571	0.903937	0.0255522	0.0727654	0.0672095	0.0780321	0.296674	0.904003	0.452425	0.155918	0.670418	0.348102	0.192185	0.0214227	0.987449	0.478121	0.0310731	0.0360436	0.444278	0.234976	0.843528	0.959074	0.275789	0.925539	0.020628	0.900455	0.688477
SS	0.097868	1.64935e-05	0.00103536	2.53961e-08	0.0228864	0.0180585	0.590787	0.925367	NA	0.169269	0.00945519	0.000491632	0.0441245	0.279481	0.0505004	0.0775527	0.0208379	0.318368	0.032094	0.00901375	0.084713	0.0816117	0.0467329	0.554574	0.0055261	0.0532933	0.0882586	0.155759	0.456257	0.295699	0.0195988	0.137417	0.504466	0.369818	0.636204	0.893949	0.271712	0.90338	0.785231	0.80531	0.167272	0.0470245	0.171069	0.0970692	0.641549	0.605182	0.402673	0.682408	0.302695
ASA	0.64455	0.66429	0.695418	0.022309	0.441564	0.950628	0.605554	0.135051	0.169269	NA	0.000427151	0.723182	0.884576	0.512816	0.344726	0.339898	0.972105	0.975967	0.778986	0.308188	0.507498	0.930744	0.0993168	0.0753927	0.772541	0.737954	0.685215	0.97523	0.731161	0.772896	0.434524	0.268873	0.734974	0.483376	0.889295	0.552837	0.460384	0.310828	0.108388	0.157425	0.490233	0.337584	0.33282	0.933275	0.716116	0.617602	0.458185	0.165888	0.928774
protein_content	0.270583	0.0663646	0.313808	9.1504e-05	0.29435	0.293467	0.973285	0.350137	0.00945519	0.000427151	NA	0.0482677	0.0737261	0.0614815	0.0184915	0.0721397	0.0954121	0.179576	0.0326255	0.0163819	0.0618811	0.0596964	0.0495319	0.168075	0.0456359	0.028325	0.0460303	0.0908435	0.0543149	0.35497	0.403543	0.885755	0.0300006	0.013635	0.271552	0.332141	0.983806	0.666364	0.364203	0.160456	0.82585	0.307531	0.566306	0.422776	0.801422	0.17613	0.933792	0.69762	0.170201
Asp	0.195189	0.133885	0.0810983	0.0414726	0.94275	0.00413701	0.0831713	0.0977249	0.000491632	0.723182	0.0482677	NA	0	0	2.44249e-14	3.86358e-14	1.77636e-15	0	0	8.74856e-14	3.30402e-12	0	0.000499195	0.481956	8.43769e-15	0	0	0	0.152668	0.401697	0.103577	0.379149	0.460086	0.272653	0.203028	0.572828	0.458127	0.435902	0.739535	0.828373	0.905305	0.0691916	0.81004	0.672326	0.632974	0.481226	0.57731	0.683728	0.0552202
Glu	0.371484	0.968284	0.483917	0.199885	0.86576	0.0485082	0.00459779	0.0566849	0.0441245	0.884576	0.0737261	0	NA	0	0	0	0	0	0	0	0	0	0.0015654	0.34255	2.22045e-16	0	0	0	0.205673	0.529242	0.790415	0.769758	0.898332	0.498967	0.324979	0.734596	0.285262	0.988919	0.297651	0.774977	0.739856	0.120071	0.846458	0.473724	0.560395	0.96463	0.853789	0.777894	0.0800108
Ser	0.674973	0.560691	0.993193	0.181808	0.72754	0.0846915	0.00106789	0.161027	0.279481	0.512816	0.0614815	0	0	NA	0	0	4.44089e-15	0	0	0	0	0	0.000308002	0.121687	2.89768e-13	0	0	0	0.223099	0.778412	0.815924	0.643235	0.534161	0.965396	0.752925	0.8681	0.0743945	0.771427	0.595099	0.701918	0.237911	0.378096	0.321715	0.5288	0.423477	0.71419	0.70508	0.803641	0.104882
Gly	0.579432	0.862561	0.495425	0.079002	0.574409	0.146233	0.00692988	0.115202	0.0505004	0.344726	0.0184915	2.44249e-14	0	0	NA	1.37668e-14	0	0	0	0	0	0	0.000851112	0.000212029	2.88658e-15	0	0	0	0.177618	0.618586	0.422446	0.293717	0.725956	0.388491	0.300864	0.660859	0.27245	0.407406	0.46748	0.690384	0.663666	0.428482	0.798055	0.433274	0.584689	0.450957	0.686007	0.711278	0.069124
His	0.48974	0.333892	0.930658	0.0103199	0.563695	0.149378	0.00174596	0.157127	0.0775527	0.339898	0.0721397	3.86358e-14	0	0	1.37668e-14	NA	2.22045e-16	0	0	1.42109e-14	0	0	1.38843e-07	0.169098	0	0	0	0	0.155847	0.653601	0.85366	0.547727	0.961863	0.430803	0.321228	0.84272	0.473332	0.902911	0.936752	0.911367	0.0184849	0.235782	0.996482	0.665024	0.579254	0.936562	0.7264	0.96214	0.115268
Arg	0.775731	0.207528	0.500883	0.120692	0.864365	0.416402	0.00131481	0.0344703	0.0208379	0.972105	0.0954121	1.77636e-15	0	4.44089e-15	0	2.22045e-16	NA	1.70974e-14	0	0	0	0	0.0312803	0.0356332	0	0	0	0	0.0353005	0.582435	0.758635	0.199705	0.184903	0.0787859	0.0345406	0.231209	0.837903	0.713289	0.0634894	0.78579	0.650678	0.0212935	0.324354	0.719742	0.711268	0.418328	0.204811	0.318599	0.110766
Thr	0.579044	0.72917	0.915977	0.242491	0.704452	0.105948	0.000364161	0.100206	0.318368	0.975967	0.179576	0	0	0	0	0	1.70974e-14	NA	0	6.59472e-14	0	0	0.000119806	0.322064	2.85105e-13	0	0	0	0.10649	0.837439	0.958501	0.664478	0.541815	0.886908	0.731722	0.647766	0.170489	0.883231	0.672382	0.149341	0.0419333	0.313977	0.53799	0.36313	0.408745	0.806393	0.750139	0.88611	0.105899
Ala	0.45364	0.779838	0.560962	0.11284	0.945788	0.067205	0.00367918	0.0820456	0.032094	0.778986	0.0326255	0	0	0	0	0	0	0	NA	0	0	0	0.000194112	0.105897	0	0	0	0	0.139616	0.598286	0.989304	0.664856	0.885127	0.487654	0.32451	0.736883	0.270132	0.840011	0.398188	0.678654	0.539505	0.234553	0.793035	0.546396	0.548913	0.881177	0.867207	0.862216	0.0752996
Pro	0.457805	0.3242	0.267524	0.0443765	0.484	0.13662	0.0155205	0.0843208	0.00901375	0.308188	0.0163819	8.74856e-14	0	0	0	1.42109e-14	0	6.59472e-14	0	NA	0	0	0.00248366	6.59211e-05	0	0	0	4.66294e-15	0.168067	0.461375	0.482834	0.271776	0.363116	0.188297	0.103018	0.479029	0.538397	0.531246	0.323985	0.854696	0.954695	0.270038	0.879982	0.535273	0.795234	0.691947	0.306859	0.680311	0.0811123
Tyr	0.720851	0.267474	0.895489	0.0254923	0.502752	0.529644	0.000420322	0.0526623	0.084713	0.507498	0.0618811	3.30402e-12	0	0	0	0	0	0	0	0	NA	0	0.00130448	0.000603926	0	0	0	0	0.0339208	0.806636	0.322533	0.0998389	0.469799	0.146019	0.106093	0.395457	0.909922	0.936742	0.134999	0.596126	0.142689	0.112514	0.58067	0.542548	0.549518	0.990229	0.405328	0.439642	0.0973858
Val	0.621845	0.577663	0.91982	0.0910916	0.896068	0.215862	0.000501546	0.0830041	0.0816117	0.930744	0.0596964	0	0	0	0	0	0	0	0	0	0	NA	4.00196e-05	0.281704	0	0	0	0	0.126596	0.894897	0.85877	0.458361	0.752043	0.369603	0.195367	0.555194	0.540998	0.950004	0.209872	0.686215	0.237481	0.171516	0.942369	0.745803	0.406756	0.797762	0.912189	0.874	0.0699519
Met	0.148381	0.130316	0.757892	0.00112683	0.0209799	0.145513	0.406328	0.619571	0.0467329	0.0993168	0.0495319	0.000499195	0.0015654	0.000308002	0.000851112	1.38843e-07	0.0312803	0.000119806	0.000194112	0.00248366	0.00130448	4.00196e-05	NA	0.976448	0.000384122	0.000487896	5.21241e-05	6.16729e-05	0.69552	0.810115	0.879499	0.721012	0.913314	0.594565	0.480604	0.557456	0.991527	0.638598	0.371537	0.71105	0.00510319	0.156001	0.886518	0.912077	0.418027	0.162135	0.493008	0.0146648	0.300661
Cys	0.740365	0.88127	0.743582	0.374576	0.254133	0.0819509	0.261908	0.903937	0.554574	0.0753927	0.168075	0.481956	0.34255	0.121687	0.000212029	0.169098	0.0356332	0.322064	0.105897	6.59211e-05	0.000603926	0.281704	0.976448	NA	0.0582632	0.0278173	0.0480375	0.525628	0.324079	0.896791	0.000108878	0.000525083	0.620379	0.454181	0.563145	0.790493	0.965992	0.0213659	0.303666	0.534797	0.787562	0.481399	0.9439	0.482041	0.972169	0.106514	0.327256	0.195671	0.780307
Ile	0.747354	0.0594981	0.433474	0.022366	0.46033	0.305897	0.00532568	0.0255522	0.0055261	0.772541	0.0456359	8.43769e-15	2.22045e-16	2.89768e-13	2.88658e-15	0	0	2.85105e-13	0	0	0	0	0.000384122	0.0582632	NA	0	0	1.9984e-15	0.0799227	0.735627	0.655535	0.167535	0.102721	0.0243876	0.00859663	0.0870572	0.553976	0.55947	0.118204	0.638351	0.375386	0.0508965	0.252052	0.888308	0.713264	0.690662	0.171376	0.943526	0.0811806
Leu	0.537925	0.778943	0.66102	0.0885357	0.877695	0.163766	0.00141238	0.0727654	0.0532933	0.737954	0.028325	0	0	0	0	0	0	0	0	0	0	0	0.000487896	0.0278173	0	NA	0	0	0.132684	0.768753	0.72348	0.414527	0.744428	0.379808	0.272815	0.697398	0.341258	0.695834	0.215141	0.719507	0.553304	0.211049	0.887804	0.527245	0.563165	0.932566	0.777967	0.679112	0.0792181
Phe	0.557998	0.653832	0.903161	0.0670509	0.797617	0.20931	0.000458362	0.0672095	0.0882586	0.685215	0.0460303	0	0	0	0	0	0	0	0	0	0	0	5.21241e-05	0.0480375	0	0	NA	0	0.125858	0.81194	0.618321	0.32833	0.781638	0.357407	0.227853	0.635251	0.432847	0.882894	0.28195	0.782935	0.198926	0.202088	0.990187	0.606717	0.537742	0.959486	0.764965	0.728732	0.0842507
Lys	0.545519	0.891987	0.943245	0.150215	0.872524	0.124008	0.000721322	0.0780321	0.155759	0.97523	0.0908435	0	0	0	0	0	0	0	0	4.66294e-15	0	0	6.16729e-05	0.525628	1.9984e-15	0	0	NA	0.188706	0.870627	0.898978	0.564105	0.810048	0.770474	0.573745	0.979433	0.216155	0.830762	0.318038	0.734984	0.235152	0.203969	0.651788	0.658114	0.382061	0.982908	0.833179	0.839475	0.0779406
fat	0.999211	0.188348	0.86012	0.813612	0.720669	0.488784	0.678899	0.296674	0.456257	0.731161	0.0543149	0.152668	0.205673	0.223099	0.177618	0.155847	0.0353005	0.10649	0.139616	0.168067	0.0339208	0.126596	0.69552	0.324079	0.0799227	0.132684	0.125858	0.188706	NA	0.983954	0.633929	0.146347	0.687425	0.309983	0.34327	0.500965	0.081851	0.981078	0.865009	0.00270474	0.302654	0.0463477	0.164316	0.397004	0.531011	0.721216	0.896597	0.264771	0.820284
myristic_acid	0.498665	0.386064	0.901024	0.217929	0.752018	0.00439324	0.501511	0.904003	0.295699	0.772896	0.35497	0.401697	0.529242	0.778412	0.618586	0.653601	0.582435	0.837439	0.598286	0.461375	0.806636	0.894897	0.810115	0.896791	0.735627	0.768753	0.81194	0.870627	0.983954	NA	0.364531	0.51649	0.7701	0.690987	0.616795	0.651384	0.656136	0.768834	0.0738347	0.69878	5.71107e-07	0.694202	0.7091	0.708583	0.819587	0.616517	0.806651	0.685631	0.862186
alpha_Linolenic_acid	0.367212	0.367268	0.274096	0.233638	0.939982	0.000610242	0.518271	0.452425	0.0195988	0.434524	0.403543	0.103577	0.790415	0.815924	0.422446	0.85366	0.758635	0.958501	0.989304	0.482834	0.322533	0.85877	0.879499	0.000108878	0.655535	0.72348	0.618321	0.898978	0.633929	0.364531	NA	0	0.990484	0.989039	0.552083	0.878281	0.449937	0.0584662	0.0268268	0.271618	0.160641	0.202037	0.959766	0.978309	0.481088	2.39881e-05	0.270025	0.385242	0.873032
arachidic_acid	0.452412	0.992618	0.349326	0.446812	0.738953	0.00695927	0.650706	0.155918	0.137417	0.268873	0.885755	0.379149	0.769758	0.643235	0.293717	0.547727	0.199705	0.664478	0.664856	0.271776	0.0998389	0.458361	0.721012	0.000525083	0.167535	0.414527	0.32833	0.564105	0.146347	0.51649	0	NA	0.201293	0.18766	0.0998499	0.185342	0.0376849	0.132707	0.00931873	0.14033	0.250105	0.0464175	0.0953489	0.932655	0.723478	0.000208126	0.699349	0.0363681	0.846802
eicosadienoic_acid	0.859732	0.0320237	0.835404	0.471276	0.390426	0.775662	0.228749	0.670418	0.504466	0.734974	0.0300006	0.460086	0.898332	0.534161	0.725956	0.961863	0.184903	0.541815	0.885127	0.363116	0.469799	0.752043	0.913314	0.620379	0.102721	0.744428	0.781638	0.810048	0.687425	0.7701	0.990484	0.201293	NA	0	4.44089e-16	5.67494e-10	6.99633e-06	0.57306	0.28338	0.50429	0.107736	0.222389	1.9355e-05	0.489936	0.72584	0.395469	0.0196422	0.631912	0.759606
eicosatrienoic_acid	0.556008	0.0104419	0.541049	0.152293	0.0966348	0.872999	0.249184	0.348102	0.369818	0.483376	0.013635	0.272653	0.498967	0.965396	0.388491	0.430803	0.0787859	0.886908	0.487654	0.188297	0.146019	0.369603	0.594565	0.454181	0.0243876	0.379808	0.357407	0.770474	0.309983	0.690987	0.989039	0.18766	0	NA	3.77476e-14	1.04725e-10	1.96288e-06	0.355298	0.92344	0.934069	0.520563	0.204573	4.00768e-07	0.320694	0.935528	0.635976	0.0947843	0.70093	0.588441
docosadienoic_acid	0.828877	0.0187624	0.566513	0.924313	0.211944	0.764111	0.319083	0.192185	0.636204	0.889295	0.271552	0.203028	0.324979	0.752925	0.300864	0.321228	0.0345406	0.731722	0.32451	0.103018	0.106093	0.195367	0.480604	0.563145	0.00859663	0.272815	0.227853	0.573745	0.34327	0.616795	0.552083	0.0998499	4.44089e-16	3.77476e-14	NA	2.44249e-13	1.7966e-07	0.568674	0.0797795	0.540715	0.476675	0.403985	3.66653e-06	0.605276	0.377496	0.716984	0.114515	0.405873	0.496621
tetracosanoic_acid	0.343422	0.139094	0.383979	0.866523	0.409554	0.514538	0.203141	0.0214227	0.893949	0.552837	0.332141	0.572828	0.734596	0.8681	0.660859	0.84272	0.231209	0.647766	0.736883	0.479029	0.395457	0.555194	0.557456	0.790493	0.0870572	0.697398	0.635251	0.979433	0.500965	0.651384	0.878281	0.185342	5.67494e-10	1.04725e-10	2.44249e-13	NA	5.70891e-05	0.772226	0.913381	0.00789665	0.283126	0.567624	0.000267084	0.969891	0.645976	0.941285	0.0547334	0.161443	0.541066
lauric_acid	0.694947	0.128735	0.980479	0.872045	0.519302	0.102408	0.0550659	0.987449	0.271712	0.460384	0.983806	0.458127	0.285262	0.0743945	0.27245	0.473332	0.837903	0.170489	0.270132	0.538397	0.909922	0.540998	0.991527	0.965992	0.553976	0.341258	0.432847	0.216155	0.081851	0.656136	0.449937	0.0376849	6.99633e-06	1.96288e-06	1.7966e-07	5.70891e-05	NA	0.495131	0.0490386	0.332913	0.436032	0.0341921	1.33227e-15	0.724064	0.749279	0.118989	0.744104	0.0937645	0.197182
pentadecylic_acid	0.497346	0.0935086	0.822826	0.937065	0.765583	0.304444	0.753704	0.478121	0.90338	0.310828	0.666364	0.435902	0.988919	0.771427	0.407406	0.902911	0.713289	0.883231	0.840011	0.531246	0.936742	0.950004	0.638598	0.0213659	0.55947	0.695834	0.882894	0.830762	0.981078	0.768834	0.0584662	0.132707	0.57306	0.355298	0.568674	0.772226	0.495131	NA	0.93939	0.428008	0.595675	0.362521	0.809479	0.0283647	0.60178	0.244918	0.574121	0.912316	0.687432
palmitoleic_acid	0.691235	0.712585	0.787004	0.241042	0.47582	0.31623	0.555083	0.0310731	0.785231	0.108388	0.364203	0.739535	0.297651	0.595099	0.46748	0.936752	0.0634894	0.672382	0.398188	0.323985	0.134999	0.209872	0.371537	0.303666	0.118204	0.215141	0.28195	0.318038	0.865009	0.0738347	0.0268268	0.00931873	0.28338	0.92344	0.0797795	0.913381	0.0490386	0.93939	NA	0.670655	0.00117575	0.281347	0.219182	0.453186	0.747203	0.957583	0.997849	0.0250039	0.420309
tricosanoic_acid	0.340219	0.618581	0.549597	0.273433	0.779156	0.904237	0.105549	0.0360436	0.80531	0.157425	0.160456	0.828373	0.774977	0.701918	0.690384	0.911367	0.78579	0.149341	0.678654	0.854696	0.596126	0.686215	0.71105	0.534797	0.638351	0.719507	0.782935	0.734984	0.00270474	0.69878	0.271618	0.14033	0.50429	0.934069	0.540715	0.00789665	0.332913	0.428008	0.670655	NA	0.00541819	0.951221	0.710009	0.896411	0.551947	0.548541	0.441935	0.322924	0.697783
palmitic_acid	0.903219	0.757166	0.621423	0.223541	0.873262	0.159487	0.204671	0.444278	0.167272	0.490233	0.82585	0.905305	0.739856	0.237911	0.663666	0.0184849	0.650678	0.0419333	0.539505	0.954695	0.142689	0.237481	0.00510319	0.787562	0.375386	0.553304	0.198926	0.235152	0.302654	5.71107e-07	0.160641	0.250105	0.107736	0.520563	0.476675	0.283126	0.436032	0.595675	0.00117575	0.00541819	NA	0.500782	0.519029	0.529618	0.686614	0.388525	0.71469	0.464347	0.755706
gamma_linolenic_acid	0.421632	0.104625	0.833595	0.515174	0.285067	0.267834	0.975124	0.234976	0.0470245	0.337584	0.307531	0.0691916	0.120071	0.378096	0.428482	0.235782	0.0212935	0.313977	0.234553	0.270038	0.112514	0.171516	0.156001	0.481399	0.0508965	0.211049	0.202088	0.203969	0.0463477	0.694202	0.202037	0.0464175	0.222389	0.204573	0.403985	0.567624	0.0341921	0.362521	0.281347	0.951221	0.500782	NA	0.000842313	0.913362	0.296491	0.608661	0.00665053	0.000212715	0.593991
tridecanoic_acid	0.818017	0.0726251	0.327723	0.539968	0.287074	0.432371	0.382116	0.843528	0.171069	0.33282	0.566306	0.81004	0.846458	0.321715	0.798055	0.996482	0.324354	0.53799	0.793035	0.879982	0.58067	0.942369	0.886518	0.9439	0.252052	0.887804	0.990187	0.651788	0.164316	0.7091	0.959766	0.0953489	1.9355e-05	4.00768e-07	3.66653e-06	0.000267084	1.33227e-15	0.809479	0.219182	0.710009	0.519029	0.000842313	NA	0.423715	0.49458	0.139359	0.740014	0.0511381	0.610155
pentadecenoic_acid	0.372687	0.422383	0.855037	0.35234	0.888819	0.367154	0.274792	0.959074	0.0970692	0.933275	0.422776	0.672326	0.473724	0.5288	0.433274	0.665024	0.719742	0.36313	0.546396	0.535273	0.542548	0.745803	0.912077	0.482041	0.888308	0.527245	0.606717	0.658114	0.397004	0.708583	0.978309	0.932655	0.489936	0.320694	0.605276	0.969891	0.724064	0.0283647	0.453186	0.896411	0.529618	0.913362	0.423715	NA	0.506627	0.584993	0.474437	0.227128	0.608742
eicosenoic_acid	0.884706	0.975537	0.2363	0.259085	0.057616	0.929348	0.178555	0.275789	0.641549	0.716116	0.801422	0.632974	0.560395	0.423477	0.584689	0.579254	0.711268	0.408745	0.548913	0.795234	0.549518	0.406756	0.418027	0.972169	0.713264	0.563165	0.537742	0.382061	0.531011	0.819587	0.481088	0.723478	0.72584	0.935528	0.377496	0.645976	0.749279	0.60178	0.747203	0.551947	0.686614	0.296491	0.49458	0.506627	NA	0.625352	0.00559065	0.981367	2.00513e-11
heneicosanoic_acid	0.556454	0.881989	0.859893	0.740129	0.0980736	0.755749	0.0796574	0.925539	0.605182	0.617602	0.17613	0.481226	0.96463	0.71419	0.450957	0.936562	0.418328	0.806393	0.881177	0.691947	0.990229	0.797762	0.162135	0.106514	0.690662	0.932566	0.959486	0.982908	0.721216	0.616517	2.39881e-05	0.000208126	0.395469	0.635976	0.716984	0.941285	0.118989	0.244918	0.957583	0.548541	0.388525	0.608661	0.139359	0.584993	0.625352	NA	0.00427124	0.878377	0.99169
arachidonic_acid	0.598128	0.326603	0.982436	0.891427	0.524466	0.388746	0.985787	0.020628	0.402673	0.458185	0.933792	0.57731	0.853789	0.70508	0.686007	0.7264	0.204811	0.750139	0.867207	0.306859	0.405328	0.912189	0.493008	0.327256	0.171376	0.777967	0.764965	0.833179	0.896597	0.806651	0.270025	0.699349	0.0196422	0.0947843	0.114515	0.0547334	0.744104	0.574121	0.997849	0.441935	0.71469	0.00665053	0.740014	0.474437	0.00559065	0.00427124	NA	0.671483	0.163025
EPA	0.805729	0.106229	0.812004	0.0768496	0.000724397	0.00925598	0.366812	0.900455	0.682408	0.165888	0.69762	0.683728	0.777894	0.803641	0.711278	0.96214	0.318599	0.88611	0.862216	0.680311	0.439642	0.874	0.0146648	0.195671	0.943526	0.679112	0.728732	0.839475	0.264771	0.685631	0.385242	0.0363681	0.631912	0.70093	0.405873	0.161443	0.0937645	0.912316	0.0250039	0.322924	0.464347	0.000212715	0.0511381	0.227128	0.981367	0.878377	0.671483	NA	0.476392
erucic_acid	0.365677	0.121149	0.00161706	0.00795897	0.011791	0.0846585	0.495771	0.688477	0.302695	0.928774	0.170201	0.0552202	0.0800108	0.104882	0.069124	0.115268	0.110766	0.105899	0.0752996	0.0811123	0.0973858	0.0699519	0.300661	0.780307	0.0811806	0.0792181	0.0842507	0.0779406	0.820284	0.862186	0.873032	0.846802	0.759606	0.588441	0.496621	0.541066	0.197182	0.687432	0.420309	0.697783	0.755706	0.593991	0.610155	0.608742	2.00513e-11	0.99169	0.163025	0.476392	NA
DHA	0.919572	0.941427	0.591407	0.843799	0.717644	0.374007	0.673667	0.40114	0.0926946	0.622774	0.624251	0.822636	0.572127	0.289669	0.461302	0.680203	0.95521	0.382555	0.480453	0.606808	0.687699	0.59054	0.207889	0.598738	0.860297	0.52458	0.551287	0.454737	0.684516	0.65434	0.116393	0.922209	0.733948	0.783342	0.234174	0.203474	0.0242579	0.772561	0.823298	0.200567	0.419615	2.66952e-06	4.62831e-05	0.239932	0.0902645	0.648698	0.414678	7.25548e-07	0.913873
nervonic_acid	0.509234	0.753456	0.0652988	0.0954245	0.726495	0.0670437	0.496833	0.559976	0.131379	0.961439	0.635557	0.391036	0.4425	0.393596	0.356738	0.49438	0.768152	0.361758	0.364261	0.470405	0.643911	0.549155	0.329502	0.810611	0.754675	0.404121	0.50501	0.401445	0.817215	0.865599	0.520218	0.407378	7.94576e-08	2.63579e-05	3.78952e-09	5.51017e-05	7.47543e-06	0.695741	0.431349	0.655289	0.762334	0.604375	0.000278266	0.618819	0.197113	0.71164	0.671862	0.991617	0.0113814
heptadecanoic_acid	0.345513	0.0260611	0.308035	0.56423	0.0832643	0.873769	0.246561	0.0264373	0.319563	0.376022	0.782734	0.408483	0.705186	0.593902	0.856004	0.844086	0.155289	0.517721	0.83846	0.343313	0.528817	0.65903	0.844722	0.751921	0.0571397	0.853702	0.767604	0.783128	0.842864	0.454081	0.830743	0.389204	7.78878e-07	3.03213e-07	2.46692e-12	3.53563e-06	3.7943e-05	0.22756	0.244531	0.745285	0.192619	0.122606	1.91511e-05	0.986073	0.972029	0.719063	0.10664	0.660934	0.309997
almitoleic_acid	0.412404	0.626354	0.793878	0.865325	0.633083	0.058775	0.269071	0.00303413	0.144596	0.236928	0.72294	0.734441	0.195342	0.198985	0.30606	0.189411	0.026503	0.0937978	0.206082	0.328953	0.00986042	0.0354792	0.597565	0.155928	0.0276033	0.0785044	0.0511349	0.0553257	0.375705	0.658549	0.00028328	8.49061e-05	0.376464	0.367844	0.101951	0.175048	0.120028	0.734689	1.95399e-14	0.187813	0.429542	0.760245	0.630707	0.681975	0.388621	0.539635	0.663035	0.157012	0.549434
stearic_acid	0.412743	0.701548	0.63592	0.680231	0.732057	0.609016	0.433452	0.885443	0.344983	0.68091	0.178411	0.0278973	0.0812103	0.180148	0.034208	0.149592	0.0554823	0.111339	0.0585318	0.0294442	0.112401	0.120436	0.022181	0.629163	0.0228214	0.0796125	0.100494	0.233829	0.648168	0.817331	0.511669	0.458646	0.0140416	0.0013467	0.0392644	0.0749012	0.0801806	0.587065	0.655008	0.574424	0.733618	0.471612	0.0241276	0.000824311	0.679665	0.358379	0.656566	0.453897	0.750166
decadienoic_acid	0.977467	0.564634	0.806427	0.522401	0.669644	0.551926	0.438163	0.574688	0.769516	0.811588	0.946527	0.917575	0.913439	0.977574	0.98319	0.781224	0.665955	0.890827	0.841181	0.913901	0.883298	0.538111	0.399625	0.855728	0.470893	0.825842	0.815405	0.834723	0.20235	0.898513	0.543465	0.443844	0.198092	0.689789	0.761125	0.652147	0.653704	0.766569	0.509657	0.298645	0.818409	0.694156	0.706829	0.705724	0.82136	0.616225	0.807903	0.682503	0.861741
eicosenoi_acid	0.696461	0.642242	0.643226	0.490592	0.827295	0.431394	0.467324	0.834311	0.255828	0.890942	0.989302	0.937148	0.92671	0.806215	0.764563	0.922634	0.793512	0.754017	0.81814	0.902106	0.966147	0.939029	0.593816	0.714443	0.764632	0.851339	0.968559	0.85278	0.688216	0.897715	0.765886	0.532152	1.01084e-08	1.44419e-06	3.79918e-12	3.30591e-06	6.21122e-05	0.766569	0.536809	0.703132	0.818409	0.694156	3.26946e-05	0.705724	0.82136	0.616225	0.807903	0.682503	0.861741
myristoleic_acid	0.344078	0.219758	0.442459	0.318691	0.380385	0.43773	0.501121	0.116003	0.0679116	0.281897	0.208254	0.235726	0.342711	0.639219	0.1965	0.381631	0.158555	0.667318	0.341259	0.0835782	0.200789	0.479411	0.662089	0.302287	0.111176	0.298965	0.316972	0.592431	0.936503	0.893748	0.677569	0.52602	0.611038	0.355805	0.61616	0.9123	0.653704	0.766569	0.0733865	0.703132	0.818409	0.00931999	0.0549738	0.705724	1.73005e-06	0.616225	0.00049539	0.682503	0.861741
[truncated: 8 more columns]
