# Supplementary material for: ​ Uncovering associations between DUS test traits and biochemical composition in safflower germplasm​​
Source: Sci Rep. 2025 Dec 5;16:1438. doi: 10.1038/s41598-025-30993-4 (PMC12796480; doi:10.1038/s41598-025-30993-4)
Supplement: Supplementary file 1 — Supplementary Material 1 [file 41598_2025_30993_MOESM1_ESM.zip › Supplementary tables/Supplementary table 1 List of safflower accessions.xlsx]

## Sheet: List_of_safflower_accessions
ID	Accession No.	Name	Province/Region	Country
1	HH001	Urumqi_Thornless	Xinjiang	China
2	HH046	Urumqi_Less_prickles	Xinjiang	China
3	HH009	ChangJi_Thornless	Xinjiang	China
4	HH026	ChangJi_Less_prickles	Xinjiang	China
5	HH016	Turpan_Thornless	Xinjiang	China
6	HH044	Turpan_Spinosity	Xinjiang	China
7	HH005	Yi_Wu_Thornless	Xinjiang	China
8	HH057	Yi_Wu_Spinosity	Xinjiang	China
9	HH008	A_Er_Tai_Thornless	Xinjiang	China
10	HH070	A_Er_Tai_Less_prickles	Xinjiang	China
11	HH013	Ta_Cheng_Thornless	Xinjiang	China
12	HH035	Ta_Cheng_Spinosity	Xinjiang	China
13	HH021	Yu_Min_Less_prickles	Xinjiang	China
14	HH033	Yu_Min_Spinosity	Xinjiang	China
15	HH017	Wu_Su_Less_prickles	Xinjiang	China
16	HH053	Wu_Su_Spinosity	Xinjiang	China
17	HH007	A_Ke_Su_Thornless	Xinjiang	China
18	HH052	Wen_Su_Spinosity	Xinjiang	China
19	HH051	Bai_Cheng_Less_prickles	Xinjiang	China
20	HH047	Ku_Che_Spinosity	Xinjiang	China
21	HH015	Ku_Er_Le_Thornless	Xinjiang	China
22	HH055	Ku_Er_Le_Spinosity	Xinjiang	China
23	HH018	He_Jing_Thornless	Xinjiang	China
24	HH042	He_Jing_Spinosity	Xinjiang	China
25	HH012	Yan_Qi_Thornless	Xinjiang	China
26	HH063	Yan_Qi_Spinosity	Xinjiang	China
27	HH011	Ba_Chu_Thornless	Xinjiang	China
28	HH038	Ba_Chu_Less_prickles	Xinjiang	China
29	HH058	Hotan_Spinosity	Xinjiang	China
30	HH014	Hotan_Thornless	Xinjiang	China
31	HH023	Yi_Li	Xinjiang	China
32	HH043	Huo_Cheng_Less_prickles	Xinjiang	China
33	HH069	Yi_Li	Xinjiang	China
34	HH032	Qi_Tai_Less_prickles	Xinjiang	China
35	HH041	Hu_Tu_Bi_Less_prickles	Xinjiang	China
36	HH004	Ji_Mu_Sa_Er_Thornless	Xinjiang	China
37	HH049	Qing_He_Less_prickles	Xinjiang	China
38	HH029	Yu_Tian	Xinjiang	China
39	HH037	Sha_Wan	Xinjiang	China
40	HH039	Ce_Le	Xinjiang	China
41	HH024	Yan_Jin	Henan	China
42	HH065	Gu_Cheng	Hebei	China
43	HH028	Wo_Cheng	Shanxi	China
44	HH072	Gao_Tang	Shandong	China
45	HH061	Dang_Shan	Anhui	China
46	HH020	ShiCheng	Jiangxi	China
47	HH076	XiaPu_Honghua	Fujian	China
48	HH031	Inner_Mongolia	Inner Mongolia	China
49	HH075	Wu_Zhong	Ningxia	China
50	HH030	QiuBei	Yunnan	China
51	HH064	YingShan	Sichuan	China
52	HH067	A_Camp	Heilongjiang	China
53	HH096	Ashua_Le	Syria	Syria
54	HH137	Australia_Q005	Australia	Australia
55	HH139	Mexico_In_short	Mexico	Mexico
56	HH094	Japanese_Red_Flower2	Japan	Japan
57	HH145	Indian_Red_Flower	India	India
58	HH022	Oleic_Acid_Lide	US	US
59	HH128	You_Da_Qiu	US	US
60	HH102	Fu_Da_Qiu	US	US
