# Supplementary material for: ​ Uncovering associations between DUS test traits and biochemical composition in safflower germplasm​​
Source: Sci Rep. 2025 Dec 5;16:1438. doi: 10.1038/s41598-025-30993-4 (PMC12796480; doi:10.1038/s41598-025-30993-4)
Supplement: Supplementary file 1 — Supplementary Material 1 [file 41598_2025_30993_MOESM1_ESM.zip › Supplementary tables/Supplementary table 5 features importance.xlsx]

## Sheet: feature_importance_Crude_fiber
Feature	Importance
Sixthleaf_leaf_lw_ratio	884
flowering_Plant_firstbranchlength	627
middlebract_lw_ratio	474
firstbranch_longestlength	465
middlebract_length	366
flowering_bractlength	357
sixthleaf_leaflength	267
seedling_petiolelength	260
middlebract_width	216
Inflorescence_diameter	187
Firstleaf_petiolelength	155
Firstleaf_leafwidth	145
flowering_bractwidth	135
flowering_Plant_height	132
firstbranch_height	83
Sixthleaf_leaflength	63
plant_height	62
flowering_Plant_firstbranchheight	60
Firstleaf_leafwlength	49
Sixthleaf_leafwidth	13

## Sheet: feature_importance_protein_cont
Feature	Importance
firstbranch_longestlength	708
seedling_petiolelength	659
middlebract_lw_ratio	551
Firstleaf_leafwidth	511
Inflorescence_diameter	428
firstbranch_height	382
sixthleaf_leaflength	329
flowering_Plant_firstbranchlength	188
Sixthleaf_leafwidth	164
middlebract_width	151
flowering_Inflorescencediameter	149
Sixthleaf_leaflength	146
middlebract_length	143
Firstleaf_leafwlength	133
Firstleaf_leaf_lw_ratio	120
plant_height	95
Sixthleaf_leaf_lw_ratio	82
Firstleaf_petiolelength	27
flowering_Plant_firstbranchheight	24
flowering_bractlength	10

## Sheet: feature_importance_alpha_Linole
Feature	Importance
sixthleaf_leaflength	773
Sixthleaf_leaf_lw_ratio	714
middlebract_lw_ratio	682
Sixthleaf_leaflength	550
seedling_petiolelength	401
Firstleaf_petiolelength	284
flowering_bractwidth	264
Firstleaf_leaf_lw_ratio	252
flowering_Plant_height	230
firstbranch_longestlength	183
middlebract_length	165
Firstleaf_leafwidth	130
flowering_bractlength	98
flowering_Plant_firstbranchlength	65
seedling_leafwidth	60
middlebract_width	57
seedling_leaflength	51
flowering_Inflorescencediameter	34
plant_height	7
Sixthleaf_leafwidth	0

## Sheet: feature_importance_Ca
Feature	Importance
flowering_bractlength	689
flowering_Inflorescencediameter	601
Sixthleaf_leaf_lw_ratio	545
middlebract_width	421
middlebract_lw_ratio	399
sixthleaf_leafwidth	366
middlebract_length	330
Sixthleaf_leaflength	262
flowering_bractwidth	250
plant_height	186
Inflorescence_diameter	180
flowering_Plant_firstbranchlength	167
seedling_leafwidth	138
firstbranch_longestlength	136
seedling_petiolelength	126
sixthleaf_leaflength	108
seedling_leaflength	42
Firstleaf_leafwidth	40
Sixthleaf_leafwidth	13
Firstleaf_leaf_lw_ratio	1
