# Supplementary material for: ​ Uncovering associations between DUS test traits and biochemical composition in safflower germplasm​​
Source: Sci Rep. 2025 Dec 5;16:1438. doi: 10.1038/s41598-025-30993-4 (PMC12796480; doi:10.1038/s41598-025-30993-4)
Supplement: Supplementary file 1 — Supplementary Material 1 [file 41598_2025_30993_MOESM1_ESM.zip › Supplementary tables/Supplementary table 2 Trait data.csv]

ID	Crude_fiber	Ca	K	Na	Mg	Fe	Zn	Cu	SS	ASA	protein_content	Asp	Glu	Ser	Gly	His	Arg	Thr	Ala	Pro	Tyr	Val	Met	Cys	Ile	Leu	Phe	Lys	fat	myristic_acid	alpha_Linolenic_acid	arachidic_acid	eicosadienoic_acid	eicosatrienoic_acid	docosadienoic_acid	tetracosanoic_acid	lauric_acid	pentadecylic_acid	palmitoleic_acid	tricosanoic_acid	palmitic_acid	gamma_linolenic_acid	tridecanoic_acid	pentadecenoic_acid	eicosenoic_acid	heneicosanoic_acid	arachidonic_acid	EPA	erucic_acid
1	10.4	8.378862651	42.25382198	1.529494787	5.729352275	0.450069758	48.70512294	9.752793248	11.0762	0.092984738	5.007782101	0.644758948	0.907311768	0.441152678	0.535119609	0.154822152	0.39886936	0.425251004	0.520244881	0.481090154	0.344185336	0.369523318	0.084842714	0.170657377	0.280715075	0.724556481	0.425114417	0.444451164	24.45	0.1152	70.2034	0.11425	0.4863	1.02436	0.2432	3.96245	0	0	0	0	0	0	0	0	0	0	0	0	0
2	9.77	10.74416429	44.09804496	2.50721849	15.59566731	0.46895118	57.57928743	11.93369148	11.4215	0.092267987	4.352444871	0.561883419	0.847596677	0.424923098	0.508066284	0.143111022	0.338020753	0.394355493	0.480618938	0.451700493	0.287786916	0.342878984	0.120815869	0.168903773	0.258608295	0.650067277	0.377953112	0.405664925	25.8	0.13761	69.4181	0.14654	0.28131	0	0	5.34557	0.10103	0.10739	5.03528	1.32785	0	0	0	0	0	0	0	0	0
3	6.7	9.963591925	45.13715796	1.695003787	9.909408322	0.658710641	40.47192641	12.05026357	9.43	0.091987214	4.474059406	0.594119646	0.864020632	0.440895453	0.531082716	0.152196211	0.38698048	0.419935326	0.505199957	0.478286024	0.337376613	0.369453023	0.110987591	0.173864124	0.283106827	0.708194822	0.422816776	0.427397226	25.7	170.7518	88.47842	0	0.18925	0	0	0	0	0	0	0	6.24106	0	0	0	0	0	0	0	0
4	7.28	8.6198982	36.69546355	1.277111281	6.716475976	0.426474236	32.1815283	12.228361	11.4349	0.106288751	3.508202765	0.872658014	1.229774952	0.630704621	0.701376635	0.352422725	0.618342356	0.623920562	0.721893703	0.676922956	0.570534014	0.55558392	0.286038539	0.174470299	0.467739615	0.95795186	0.666855765	0.639207967	24.35	0.1	89.42425	0.11382	0	0	0.11487	0	0	0	0	0	5.92813	0	0	0	0	0	0	0	0
5	10.2	8.908683037	30.71888237	1.826720591	8.173122789	0.392569559	33.03217558	13.53743274	15.0542	0.097714628	3.785964912	0.723303814	1.078832845	0.555230441	0.658717293	0.191591008	0.491457677	0.514694603	0.635742121	0.594961149	0.428026865	0.450345681	0.113659968	0.185798356	0.343185168	0.880445585	0.518080109	0.53280623	23.95	0	58.01369	0	0.20767	0	0.13726	0	0	0	6.06254	0.74949	0	29.04321	0	0	0	0	0	0	0
6	9.5	9.27283373	47.0882505	3.733819074	19.54096206	0.415275611	47.92736337	15.96456767	10.2052	0.08019837	0.955996036	0.657625055	0.94562138	0.467267489	0.572099423	0.148584878	0.399531643	0.553219151	0.545383604	0.498059153	0.345834049	0.357620847	0.096465224	0.17412402	0.271812084	0.709562113	0.419054089	0.426511827	22.9	0	74.79103	0.35321	0	0	0	9.6957	0	0	0	4.20503	5.73998	0	0	0	0	0	0	0	0
7	7.13	9.500261154	49.15838822	2.912286865	15.16579437	0.554530765	50.54097341	10.95849302	12.5934	0.096355651	1.613009709	0.631434664	0.883081461	0.416262382	0.546601925	0.14693782	0.409296864	0.415140704	0.512079879	0.497873373	0.349878805	0.341771168	0.084000574	0.186005535	0.257102356	0.703017685	0.410428582	0.416654931	19.45	0.15091	87.36777	0	0.14073	0	0.14775	0	0.14281	0.10745	6.28846	1.34986	0	0	0.12124	0.1107	0	0	0	0	0
8	9.51	10.31905878	19.84981264	4.161921483	10.49214979	0.531698779	36.20851097	6.820287043	7.0848	0.072834919	1.476574803	0.590108758	0.927969612	0.440055396	0.54554152	0.162068492	0.429589904	0.435553821	0.522495601	0.494833842	0.351526766	0.37322271	0.065500631	0.174070756	0.284611253	0.723595988	0.433746608	0.437688218	26.85	0.10445	87.75703	0.14037	0.21587	0	0.13425	0	0	0	6.46772	0	0	0	0	0	0	0	0	0	0
9	9.28	10.99721725	25.65607348	5.296478691	25.19217746	0.660103283	46.42816981	7.228199917	9.0571	0.091168294	1.52855814	0.444237474	0.656930422	0.339948665	0.4203417	0.11194074	0.300897567	0.304732846	0.381371729	0.398219299	0.257670248	0.252048236	0.050256859	0.176960809	0.199516208	0.51772917	0.306469945	0.295716692	24.85	0.11393	89.73381	0.54445	0.3058	0	0	0	0.1267	0	6.54635	0.1011	0	0	0	0	0.518434	0.12838	0.12013	0.14918	0.49284
10	7.72	8.641455028	38.2659282	3.635286955	17.29144367	0.502358003	47.59463594	7.591078179	7.9774	0.095026176	5.835328754	0.492117603	0.673001263	0.361117106	0.467147597	0.124382967	0.312612937	0.333990448	0.428078137	0.432503699	0.260876922	0.297981582	0.100661225	0.185036424	0.232689792	0.576722608	0.342513503	0.336674183	23.5	0.13466	76.07064	0	0.38879	0	0	0	0	0	5.40593	0	0	0	0	0	0	0.28469	0	0	0
11	8.31	9.136408691	45.10431161	3.014613782	17.08931125	0.431150925	58.58862676	9.557478382	6.9953	0.086238513	2.49950446	0.661788783	0.958200457	0.464857663	0.591845842	0.161181575	0.40101459	0.437390207	0.548478552	0.547480532	0.356492124	0.390707226	0.139373658	0.199769994	0.296030353	0.759294708	0.448725559	0.450200816	29.75	0.14939	87.91511	0.1094	0.2273	0	0.26719	0	0	0	6.85778	0	0	0	0	0	0	0	0	0	0
12	6.62	9.43010921	41.77961893	3.251811204	11.40566669	0.392682693	32.49940089	7.807779881	8.053	0.085718634	3.244901961	0.654532942	1.065352215	0.514513112	0.656424581	0.188901218	0.497964498	0.484777381	0.618844294	0.626698103	0.430456987	0.427387066	0.091662454	0.218750826	0.33399317	0.853533715	0.50819306	0.485920399	28.1	0.13327	85.87127	0	0.13629	0	0.25269	0	0	0.13032	6.75473	0	0	0	0	0.17802	0	0	0	0	0
13	8.69	10.53448114	44.01487865	4.081947862	11.22060419	0.54216975	39.08563681	20.50094997	9.5137	0.079979547	3.763549618	0.728411361	1.20149653	0.561022167	0.722114663	0.193912201	0.559821306	0.535764236	0.674632643	0.673462136	0.459012855	0.457159675	0.050088033	0.220579777	0.358157016	0.925631652	0.543893796	0.526024066	22.75	0.13292	89.14119	0.12754	0	0	0.20171	0	0	0	6.42467	0	0	0	0	0	0	0	0	0.18468	0
14	7.03	8.613710429	46.3804258	3.589187958	11.13118173	0.457469078	34.05993218	9.535879231	7.5387	0.080700718	2.682694107	0.536423118	0.838757273	0.406628952	0.524951588	0.13944466	0.362899935	0.378509222	0.473844522	0.490695601	0.319976842	0.323183972	0.093484002	0.188780238	0.249112836	0.650155328	0.385330049	0.369828168	26.4	0.10322	88.21556	0	0.19372	0	0.13092	0	0	0	6.38978	0	0	0	0	0	0	0	0	0.19006	0
15	7.52	8.462628158	44.67335506	3.558066007	17.62259631	0.462568579	38.88560257	9.2677695	10.6664	0.093689617	2.376998051	0.671532461	1.008737932	0.517832895	0.65043769	0.164367983	0.475868175	0.46183604	0.589396193	0.62230623	0.407263576	0.385062273	0.060388584	0.220273974	0.299530165	0.806131239	0.470038089	0.453947139	25.15	0.12542	89.83448	0	0.21325	0	0.13929	0	0	0	6.5655	0.35009	0	0	0	0	0	0	0	0.17078	0
16	6.87	9.693268776	43.95272878	2.474883567	8.663412313	0.471629076	41.78353411	10.02126431	13.7215	0.096233657	3.485322896	0.738670369	1.177537297	0.549904253	0.731309893	0.193285548	0.478543517	0.51447044	0.671474369	0.681647444	0.428167429	0.433573234	0.145694723	0.211038352	0.335731539	0.912696412	0.532590555	0.510079016	25.65	0.11042	88.99246	0	0.22833	0	0.11183	0	0	0	6.73653	0.27068	0	0	0	0	0	0	0	0.13536	0
17	9.28	10.42893321	47.10021461	2.576980301	11.43135282	0.4620614	49.15444833	10.80877509	13.5852	0.104312999	4.039648438	0.643160647	0.970512469	0.481001618	0.612354323	0.152965183	0.407815439	0.421247948	0.55170021	0.567402749	0.360945877	0.343556967	0.083381854	0.195994242	0.266910463	0.738054473	0.42380039	0.422666956	27.45	0.14578	89.51549	0.1592	0	0	0	0	0	0	6.78855	0	0	0	0	0	0	0	0	0.16873	0
18	9.01	9.357559642	45.5484113	1.989062156	10.84352179	0.459563637	46.12011032	9.487269858	12.2115	0.090121963	3.504789834	0.573301354	0.833672843	0.403690473	0.559791358	0.142193832	0.377025043	0.377536394	0.497662757	0.523590619	0.332101343	0.318124641	0.072941777	0.200794123	0.245654418	0.674790546	0.390593778	0.381892297	25.45	0.10222	89.40776	0	0.22321	0	0.12224	0	0	0	6.70965	0	0	0	0	0	0	0	0	0.15615	0
19	7.13	11.19983805	43.88169828	3.485822421	11.3735731	0.477666356	46.07124326	14.59765744	14.0259	0.103800327	3.683972468	0.765551044	1.258952602	0.591618298	0.811584343	0.202952642	0.558049258	0.553712934	0.725251865	0.770821823	0.446241982	0.449576241	0.142897056	0.215684417	0.351049969	1.001325684	0.566914442	0.569364881	28.9	0.11743	90.45309	0	0.23924	0	0.1355	0	0	0.11911	6.52213	0.10476	0	0	0	0	0	0	0	0.18784	0
20	8.73	9.222127776	48.4887257	2.126476243	10.29033536	0.455201858	44.40518526	10.84414315	12.0371	0.095323272	3.4225	0.548312948	0.855974177	0.413586215	0.56736164	0.165110932	0.35633172	0.367333739	0.48439319	0.538638863	0.324001557	0.303174526	0.068904199	0.212978802	0.241260417	0.662219702	0.380393645	0.351732966	27.7	0.10813	89.23454	0.32963	0.23428	0.13539	0	0	0	0	7.10171	0	0	0	0	0.12417	0	0	0	0	0
21	7.8	9.044212729	48.15731444	2.143723649	13.84625967	0.407764438	55.5496979	13.83284296	15.9287	0.081767123	2.657389635	0.533022807	0.690546448	0.334158727	0.361821869	0.114713674	0.266946248	0.318424882	0.379664934	0.332793935	0.214777843	0.264874789	0.084397365	0.125201016	0.199777668	0.505538063	0.298991783	0.323139785	26.9	0.10098	88.7354	0.27431	0.22988	0	0.11166	0	0	0	6.93421	0.21473	0	0	0	0	0	0	0	0	0
22	7.21	8.86848334	48.83505183	2.823732656	10.64112129	0.383896854	44.28067283	9.704214115	14.9867	0.107777673	2.414285714	0.738115518	0.973143971	0.4597841	0.536895983	0.161163505	0.365198983	0.438661533	0.548176562	0.485670723	0.303156442	0.382287247	0.137068739	0.136481175	0.28626984	0.728747516	0.42898403	0.46253461	27.15	0.10437	84.64984	0.10455	0.24909	0	0.69454	0	0	0	6.36085	0	0	0	0	0	0	0	0	0	0
23	9.88	7.75958359	47.06252993	1.71527988	10.55327549	0.386057102	35.90031413	11.72251568	15.5972	0.094502253	2.954085603	0.653831953	0.914297771	0.44716703	0.605861699	0.167730475	0.525230268	0.388188534	0.542748441	0.622987488	0.390438191	0.349073135	0.070240473	0.187618449	0.35156954	0.727275683	0.432327977	0.399617585	26.15	0	87.36476	0.18747	0.21516	0	0.18067	0	0	0	6.26682	0	0	0	0	0	0	0	0	0	0
24	7.46	10.16456645	47.1038041	2.532187672	8.409986142	0.485822171	47.14573022	12.82788545	14.9237	0.093912583	1.774719101	0.644794326	0.904342786	0.419382925	0.556163559	0.152307539	0.491272143	0.362396332	0.50500868	0.568538546	0.355321345	0.329745371	0.057998506	0.18599987	0.343310978	0.666932938	0.401203462	0.367110128	26.75	0.11189	86.81552	0.23542	0.19596	0	0.16615	0	0	0	6.60007	0	0	0	0	0	0	0	0	0	0
25	7.06	9.645981028	43.27843038	2.371415383	4.709466294	0.352755373	38.68504787	13.40512384	15.0879	0.082606513	2.864886251	0.866815637	1.271020043	0.571702612	0.639762501	0.19590017	0.479541184	0.544113952	0.679985645	0.593360639	0.392416074	0.459481845	0.105296772	0.137930992	0.343756444	0.886256949	0.527576844	0.55739275	27.15	0.10763	0	91.06472	0	0	0.10212	0	0	0	6.11929	0	0	0	0	0	0	0	0	0	0
26	5.81	8.757711648	44.02689846	3.233794555	13.82265538	0.312547098	41.49566936	16.35074069	12.9825	0.077997964	3.452819549	0.999714736	1.466056805	0.64426746	0.730623981	0.223782614	0.596135789	0.631570195	0.761590343	0.666906994	0.462372188	0.519127298	0.089177653	0.138379285	0.381245233	1.009352265	0.594775999	0.644501607	24.2	0.10507	32.61881	0.13691	0.21969	0	0.32225	0.2104	0	0	6.5319	0.56949	0	57.60229	0	0.10071	0	0	0	0	0
27	8.87	9.627486353	44.82406631	3.62166024	12.07846082	0.375746284	50.4376583	15.79192074	9.4686	0.084414732	4.996027805	0.810402618	1.05084263	0.503156929	0.587341888	0.169658237	0.404740614	0.466706909	0.596882081	0.537513286	0.315328514	0.391571708	0.137052143	0.138108563	0.288470575	0.768808747	0.451642872	0.485229069	26.25	0.11694	88.74063	0.15417	0.19113	0	0.14178	0	0	0	6.4828	1.00961	0	0	0	0.10482	0	0	0	0	0
28	6.03	10.48380922	46.07794575	3.651249113	20.44217733	0.40778299	45.36696058	15.28607959	10.9078	0.0787515	2.386679537	0.866873511	1.243669813	0.558435615	0.642558437	0.190239573	0.476311151	0.533349258	0.657509399	0.588201185	0.347191352	0.464419904	0.122491671	0.142304922	0.344482745	0.874718792	0.518521333	0.553433284	28.5	0.11036	86.59019	0.14846	0.19731	0	0.1368	3.20225	0	0	6.36963	0	0	0	0	0	0	0	0	0	0
29	7.22	9.632980341	47.32845178	2.895984559	12.52924534	0.412275149	39.28224685	17.91575579	13.5165	0.079441454	3.38	0.830468293	1.1235602	0.507527698	0.602514249	0.183583961	0.462432331	0.49768858	0.6170771	0.554221315	0.383125278	0.410216223	0.106307944	0.13975353	0.29518617	0.816081331	0.482342692	0.519230661	24.7	0.10716	0	90.7203	0.21415	0	0	0.11733	0	0	6.18158	0.1114	0	0	0	0	0	0.42694	0	0	0
30	8.76	8.727786014	46.49246075	3.363677903	35.3704961	0.304754742	58.9920125	16.14553922	13.1496	0.083643739	2.509925094	0.676993332	0.915662998	0.43423418	0.512388134	0.153059086	0.367146894	0.405212726	0.522009865	0.480614916	0.275430584	0.339609358	0.107264972	0.143375711	0.250998645	0.683821252	0.395707477	0.402400657	28.75	0.1333	0	91.42778	0	0	0	0	0	0	6.93703	0	0	0	0	0	0.62936	0	0	0	0.25187
31	6.42	8.47071411	47.75521105	3.51782713	22.43749804	0.402905981	62.76450824	14.4534155	10.7569	0.098748182	2.042135922	0.718410565	0.936826792	0.45146354	0.526529534	0.153568744	0.393960151	0.414600215	0.520017049	0.501293068	0.321232328	0.355502584	0.095045225	0.150116131	0.269237403	0.690957284	0.406246029	0.430849237	26.7	0	90.04999	0.31165	0.21936	0	0	0	0	0	6.3573	0	0	0	0	0	0	0	0	0	0
32	7.38	9.820343039	43.56813896	4.257483376	10.06001083	0.41273718	50.44965403	14.04994916	7.48	0.081654119	1.907876371	0.471181682	0.605474833	0.305257761	0.357907742	0.106766999	0.28087294	0.279187783	0.342307931	0.343193083	0.226404273	0.237410131	0.034517683	0.140347429	0.179015764	0.460356066	0.274368643	0.279760433	25.1	0.12603	0	90.91941	0.212	0	0	0	0	0	6.31285	0	0	0	0	0.1328	0	0.42409	0	0	0
33	6.22	9.485520673	40.88202066	4.454279025	13.23675098	0.426172539	53.46563115	10.16672125	13.8571	0.081120855	2.255421687	0.705364412	0.907856387	0.374139094	0.516772105	0.133845403	0.323467911	0.332388647	0.532927973	0.453295084	0.229511825	0.294556704	0.096993551	0.129391125	0.202366095	0.613869149	0.349616539	0.389857507	26.1	0.11463	45.10756	46.54709	0.19939	0	0	0	0	0	0	0	0	0	0	0	0	0	0	0	0
34	7.49	9.760653466	40.82884741	3.59341493	20.83801595	0.472554209	38.33574132	5.325908587	11.819	0.092367155	3.042661448	0.547158485	0.748584659	0.374233597	0.443898963	0.131656754	0.308490134	0.323975397	0.414718297	0.417571234	0.248444516	0.277763033	0.076664035	0.147006545	0.212563376	0.558483594	0.325535197	0.326265254	27.5	0	0	91.78971	0	0	0	0	0	0	0	0	0	0	0	0	0	0.39459	0	0	0
35	6.56	10.01057718	38.47054923	3.990912596	19.86630997	0.370259799	35.93539919	5.949528202	10.4483	0.091245102	1.92074364	0.651780801	0.878748847	0.430577463	0.504061938	0.140017908	0.351323343	0.475174512	0.487037154	0.471186789	0.282566921	0.330757633	0.106334101	0.144875503	0.249461505	0.64211889	0.378509647	0.395296474	26.8	0.18133	0	91.211	0.2124	0	0	0	0	0	0	0	0	0	0	0.1149	0	0	0	0	0
36	8.08	9.487721014	45.33435877	2.601698433	11.25657282	0.400612488	52.80270113	5.516867995	11.7083	0.101431931	5.192750929	0.613552534	0.84939532	0.429465931	0.517767174	0.140026612	0.361180312	0.369074257	0.492705744	0.49336802	0.284552242	0.313059296	0.056197266	0.16182721	0.247178601	0.643449199	0.373554167	0.350396074	25.3	0.13556	0	91.67929	0.20028	0	0	0	0	0	0	0	0	0	0	0	0	0.41671	0	0	0
37	6.36	8.5970959	45.79875507	2.699426934	9.516657567	0.318677548	46.73965705	4.660335233	16.1283	0.093341243	4.660095694	0.69663086	0.918736209	0.441674733	0.550712223	0.149926832	0.362419376	0.390427782	0.519976332	0.523776321	0.288381081	0.346884978	0.103400448	0.167958442	0.264921651	0.681131313	0.397987123	0.397197005	26.75	0.13078	0	92.04121	0.18977	0	0	0	0	0	0	0	0	0	0	0	0	0.38575	0	0	0
38	7.15	8.714123903	49.49883471	1.940379221	6.334162743	0.38678334	54.06316019	8.169874291	15.036	0.089301581	2.580057526	0.663999446	0.878702459	0.438794906	0.533163713	0.156789504	0.389186333	0.406786355	0.507761454	0.501185705	0.28561423	0.325480736	0.094144024	0.141449411	0.248739861	0.679732928	0.390596524	0.385358777	26.3	0.11406	0	91.78981	0.18767	0	0	0	0	0	0	0	0	0	0	0	0	0	0	0	0
39	16.4	10.59880952	45.21788731	2.944807574	16.66450612	0.389833508	59.88407077	6.916922063	12.5011	0.091845157	1.629366603	0.738587377	0.983673176	0.481091703	0.595598722	0.167915772	0.379304497	0.419205066	0.561312866	0.546076877	0.308583649	0.355341288	0.105399195	0.158304124	0.269644328	0.715304884	0.41734729	0.430753257	27.9	0.13183	0	90.62411	0.22276	0	0	0	0	0	0	0	0	0	0	0	0	0	0	0	0
40	3.5	9.717649123	47.49069953	2.106862025	7.303234505	0.320923955	56.23907094	7.876593561	14.1962	0.094766506	2.933147632	0.742338117	0.955612187	0.467859307	0.606569373	0.176597328	0.393297121	0.417862846	0.56225994	0.579315804	0.349429863	0.352877907	0.116133702	0.177653874	0.267228736	0.735571887	0.427602005	0.41930691	25.55	0.11291	0	91.80682	0.18669	0	0	0	0	0	0	0	0	0	0	0	0	0	0	0	0
41	6.57	8.361509446	46.66295134	1.887506796	5.08945426	0.496626688	41.94763766	6.238414877	20.6671	0.089777877	4.40210325	0.664196177	0.822619989	0.399666851	0.525071467	0.147140412	0.31764996	0.353558387	0.476104842	0.509148732	0.26572272	0.314036157	0.108416154	0.178422262	0.235283513	0.624759754	0.363031013	0.3588655	25.8	0.16	89.58983	0.76355	0.20519	0	0.15662	0	0	0.12146	0	0	0	0	0	0	0	0	0	0	0
42	6.41	6.416110248	49.2855285	1.191237278	6.635290612	0.414953711	61.30261505	6.140808155	18.4683	0.079319546	4.694726563	0.723338749	0.872094855	0.414258548	0.540870115	0.151317717	0.350761521	0.369712137	0.498517925	0.517205963	0.311493409	0.306681246	0.110991451	0.172103261	0.23152229	0.651619478	0.373049371	0.37631553	24.15	0.11701	0	91.56236	0.26181	0	0	0	0	0	6.39819	0	0	0	0	0	0	0	0	0	0
43	7.69	8.765182953	44.74862456	1.205107554	6.305462429	0.369232587	29.23476895	6.545165198	22.6973	0.09536845	5.669019608	0.961984478	1.341532561	0.613361723	0.743996041	0.230870028	0.644397617	0.627566922	0.779969168	0.706346268	0.495523429	0.576964711	0.197933643	0.154721732	0.459021006	1.061130087	0.630292427	0.645372168	25.45	0.14492	0	90.31429	0.20224	0	0	0	0	0	7.48122	0	0	0	0	0	0	0.42042	0	0	0
44	11.1	9.592951876	46.76881826	3.172711379	10.99126072	0.433902737	38.41502638	7.389427133	11.8911	0.086192045	3.429463415	0.723154272	0.972943603	0.446123919	0.528184146	0.169055248	0.500122448	0.430636892	0.5396774	0.508682994	0.36587824	0.395382138	0.038384819	0.149664947	0.324606426	0.741083183	0.44639591	0.447241596	29.1	0.12198	52.6344	39.29123	0.21497	0	0	0	0	0	6.49487	0	0	0	0	0	0	0.39481	0	0	0
45	6.4	8.151146813	48.16395966	1.148693962	9.775604308	0.50164058	37.24151556	7.646964846	18.6872	0.071061653	3.26003861	0.970305226	1.268989145	0.539426358	0.670437373	0.217574318	0.621761386	0.556545257	0.698827469	0.646231592	0.470084234	0.506104637	0.11470012	0.158146253	0.421472822	0.951039428	0.565663343	0.574541654	24.6	0.11207	0	91.10143	0.29745	0	0	0	0	0	6.01174	0	0	0	0	0	0	0.39094	0	0	0
46	9.09	8.632065283	45.54307953	2.802811577	9.055617816	0.434150619	50.7123083	9.656544637	16.1568	0.084940596	2.300682927	0.648222926	0.858992482	0.38507526	0.482410151	0.157165827	0.440830949	0.381102021	0.473655629	0.46539823	0.340850315	0.352852373	0.040821264	0.15672239	0.297420654	0.659377443	0.399027282	0.394583678	22.9	0.23215	33.12983	0.26204	0.25755	0.29927	0.23622	0	0.16724	0	7.83143	0	0	50.62971	0.14862	0	0	0	0	0.47779	0
47	7.72	9.490756199	45.40811141	3.238456706	13.75051765	0.543723079	44.01978095	9.361209209	12.534	0.093777538	1.668803016	0.593060426	0.79795391	0.373527409	0.445792158	0.139641294	0.370693069	0.355831792	0.448209743	0.417786875	0.282120816	0.320394078	0.101888377	0.141569213	0.261061764	0.592832788	0.358213876	0.365008559	26.55	0.14626	35.66191	0.12712	0.21619	0.16664	0.10285	0.34492	0.167241	0	7.84726	0	0	53.043031	0.14863	0	0	0	0	0.31375	0
48	7.1	9.837879423	45.05833608	3.940705293	64.18807591	0.564295477	40.54208919	13.52792171	13.4951	0.104878618	4.521955896	0.91476381	1.266214639	0.573645254	0.677174061	0.214464276	0.678050421	0.544847216	0.701582027	0.667682818	0.460672189	0.487404131	0.029201955	0.163238027	0.406965423	0.94543684	0.562821967	0.564523116	22.95	0.10516	47.31514	0.20629	0.30898	0	0.13183	0	0	0	6.52648	0	0	43.32539	0	0	0	0.49153	0	0.46027	0
49	7.39	9.402581552	46.96578068	3.596259629	12.53033516	0.643222986	51.52751311	12.02705897	11.6962	0.077106665	1.540551181	0.573901882	0.813786692	0.399341776	0.484214461	0.145480545	0.388823604	0.36215379	0.472879617	0.468735153	0.300332606	0.337625592	0.102915729	0.157198193	0.289101897	0.63601515	0.381427966	0.369863305	27.45	0.12953	89.55628	0.13884	0.18348	0	0.11184	0.15723	0	0	7.11254	0	0	0	0	0	0	0	0	0	0
50	7.86	8.551515243	45.7805363	3.452394472	8.926393248	0.487222668	53.04155379	13.92656492	12.0998	0.086990261	3.315503876	0.714109569	0.999989587	0.46446076	0.580946978	0.179401988	0.488232109	0.448362455	0.577148695	0.560107237	0.367145594	0.424668641	0.135887567	0.166192226	0.357938971	0.778154293	0.462536261	0.459015815	22.6	0.13326	32.62355	55.8153	0	0	0.45373	0	0	0	6.8625	1.00275	0	0	0	0	0	0	0	0	0
51	8.61	8.660632543	42.04078192	3.499033726	10.76215378	0.502396438	52.62274625	10.616526	9.1098	0.087949399	3.242613636	0.690813715	0.962928105	0.44356042	0.550066218	0.165344312	0.470692035	0.410865214	0.534503304	0.537641098	0.359182989	0.384860799	0.078980598	0.161670343	0.328164999	0.722621229	0.439507883	0.425413777	26.75	0.11095	66.02224	1.02095	1.20765	1.29031	3.50362	14.15812	0.2521	0	6.74499	0	0	0	0.19618	0	0	0	0	0	0
52	11.53	9.299162128	45.12435817	4.13686412	12.90345772	0.381176084	39.4624051	12.52577633	10.5962	0.069415499	1.364938737	0.783022557	1.104155541	0.509693339	0.646567462	0.190670687	0.586182859	0.478430288	0.630488795	0.635334267	0.425619433	0.454112785	0.075025513	0.168785502	0.39395767	0.863114684	0.519083392	0.501446599	22.6	0.11471	84.65058	0.29004	0.23878	0	0.68344	5.7678	0	0	6.54503	0	0	0	0	0	0	0	0	0	0
53	8.34	7.796210045	46.45327921	3.579345667	9.994519188	0.481610807	66.6646004	15.02531772	16.8535	0.079449214	2.762977473	0.770493192	1.042755436	0.470691994	0.622629516	0.185739803	0.522822162	0.445249056	0.604826562	0.64266697	0.419726304	0.424386433	0.110973048	0.189759496	0.393380124	0.823793367	0.487071888	0.453441505	20.75	0	84.14326	0.49079	0.33977	0.29331	1.09058	2.21729	0.12436	0	5.89001	2.77464	0	0	0	0	0	0	0	0	0
54	7.45	7.295914444	47.00266668	2.40227282	6.337261874	0.427511066	34.92108724	13.87649477	17.5561	0.075527523	2.023356232	0.805600602	1.083923649	0.476852653	0.641221349	0.189470246	0.559340268	0.465254804	0.627167549	0.632825947	0.410698235	0.438105799	0.142739301	0.176177462	0.392834233	0.835840312	0.499805091	0.479652856	28.2	0.11827	84.61447	0.41962	0.27246	0.24998	0.61142	1.98723	0.13227	0	7.14355	0.21872	0	0	0.11034	0	0	0	0	0	0
55	7.26	8.804399931	47.40027872	2.964315639	6.701556138	0.462094736	44.17166969	29.17831225	13.6538	0.078419357	1.649901768	0.611297519	0.79921571	0.370111582	0.496830967	0.146025354	0.393682201	0.349870582	0.462932579	0.491956173	0.322738344	0.329660825	0.112869466	0.167809969	0.295623206	0.637189754	0.383616255	0.363507168	35.05	0.1166	0	79.19464	0.50847	0.27864	0.78985	7.38621	0	0	6.53834	0.37014	0	0	0	0	0	0.49719	0.19637	0	0
56	7.6	8.156084115	46.41848743	2.400541201	9.180087385	0.307011902	44.12456192	12.23638923	14.2103	0.079259298	3.433962264	0.831468003	1.117176833	0.490875579	0.649010828	0.196594038	0.59682285	0.469109403	0.628070679	0.65659641	0.428501657	0.425042601	0.085359538	0.186029936	0.404536052	0.845237134	0.499700908	0.477944281	21.5	0.12746	29.61829	0.99104	0.59553	0.47999	1.40645	5.78157	0	0	6.65343	1.12913	0.11643	40.94357	0	0	0	0.52107	0.37749	0	0
57	7.84	8.843998284	48.17257341	2.167017841	8.535743731	0.438617753	43.84539425	12.9808243	16.06	0.099659954	7.011264822	0.983773044	1.344217443	0.583186385	0.809806251	0.233764052	0.671018116	0.571158847	0.767616183	0.785602619	0.512964595	0.510238707	0.187514194	0.195343527	0.484293963	1.035208233	0.609401126	0.56266686	22.05	0.18171	47.34214	30.14855	0.80576	1.10559	1.67396	8.32278	0.11474	0	5.7132	0	0.12609	0	0.10314	0.1716	0	0	0	0	0
58	7	7.256778716	47.86037482	1.290291543	4.236534136	0.345925012	60.13713904	11.79359205	20.0864	0.107207915	6.83365019	0.59937828	0.800040231	0.365064041	0.500416496	0.142734248	0.39852504	0.339221198	0.467976976	0.504933993	0.31956066	0.311921692	0.114589955	0.169583877	0.302175484	0.621043829	0.368807039	0.343135415	23.4	0.10917	41.81038	0.60995	0.49175	0.45799	1.35403	9.36379	0.16873	0	5.94322	0	0	36.66805	0.11138	0	0	0	0	0	0
59	7.12	6.9763784	47.89266667	1.824441463	5.471540629	0.380690373	53.31477667	15.50503563	18.507	0.095634202	2.619585687	0.734976488	0.970840851	0.425058848	0.593675152	0.173459292	0.490613792	0.415730763	0.555521947	0.597065137	0.382306644	0.378358268	0.127758926	0.182073384	0.367329994	0.751128474	0.446758057	0.420490867	27.7	0.15246	72.81165	0.37907	0.34262	0.33647	0.64123	1.7655	0.12133	0	6.10143	0.33052	0	13.24108	0	0	0	0	0	0	0
60	6.22	7.918474495	48.53411443	1.913189673	4.976073757	0.378392953	52.1546151	18.20483118	19.5737	0.099394074	4.922043519	0.851458419	1.154460858	0.498120059	0.702484885	0.201698013	0.588137416	0.472689058	0.651251313	0.715631972	0.452885541	0.431403916	0.082960875	0.195910634	0.41861174	0.889092246	0.526936266	0.486811164	25.95	0	39.6832	0.65286	0.34353	0.35681	0	1.68999	0	0	0	0	0	45.83938	0.10487	0	0.58435	0	0.22329	0	0
[truncated: 8 more columns]
