# Supplementary material for: ​ Uncovering associations between DUS test traits and biochemical composition in safflower germplasm​​
Source: Sci Rep. 2025 Dec 5;16:1438. doi: 10.1038/s41598-025-30993-4 (PMC12796480; doi:10.1038/s41598-025-30993-4)
Supplement: Supplementary file 1 — Supplementary Material 1 [file 41598_2025_30993_MOESM1_ESM.zip › Supplementary tables/Supplementary table 3 PCA loading and variance explained.xlsx]

## Sheet: PCA_loadings_PC1_9
	PC1	PC2	PC3	PC4	PC5	PC6	PC7	PC8	PC9
Crude_fiber	-0.0276366	0.0176829	-0.128827	-0.0173907	0.0658927	-0.0348216	0.000572391	-0.00997622	0.10347
Ca	-0.0385303	-0.130955	-0.236489	0.0407462	0.14155	-0.237936	-0.0173032	-0.0150474	0.100507
K	0.0268273	0.03418	0.21263	-0.0350539	-0.134734	0.274117	-0.0882716	0.0125926	0.0607774
Na	-0.0796303	-0.00818625	-0.268337	0.119647	0.287423	-0.00367485	0.00237027	-0.0405006	0.22472
Mg	-0.020865	-0.0642698	-0.172299	0.213786	0.176208	-0.0746138	-0.0244956	0.0898897	0.111132
Fe	-0.0580519	0.0320435	-0.286392	0.039093	-0.115297	-0.129189	0.031751	0.149384	-0.150854
Zn	-0.102463	0.10416	0.109897	-7.42932e-05	-0.057222	0.151815	0.0907995	-0.0419961	0.281951
Cu	0.0675974	0.0580294	-0.0619114	0.0457694	0.0797841	0.355391	0.229528	-0.0554759	0.00340838
SS	0.0816022	0.03847	0.306038	0.0959696	-0.164618	0.0917287	-0.0527053	-0.0113841	-0.0347072
ASA	0.0190789	0.00689372	0.049195	0.0351376	-0.281377	-0.286123	-0.0220258	-0.0513795	-0.0172861
protein_content	0.0824729	0.0487776	0.165167	-0.0449271	-0.181396	-0.177176	-0.0549768	-0.0598818	-0.14244
Asp	0.231281	-0.0138695	0.115139	0.0420504	0.117024	0.0238155	-0.0302062	0.060447	0.0814208
Glu	0.247732	-0.0387159	-0.00559276	0.0366999	0.0892741	-0.00654224	-0.0317385	-0.000424346	0.0579007
Ser	0.242247	-0.0818586	-0.0468012	-0.00994224	0.0609375	-0.067832	-0.00639369	0.00834622	0.0453135
Gly	0.243471	-0.0311849	-0.0292409	0.000337556	-0.0333925	-0.0485193	-0.000170201	-0.129983	0.0374339
His	0.235423	-0.0340474	0.00258154	-0.0175116	-0.00337108	-0.0673589	0.0540542	0.0679988	-0.0204257
Arg	0.241335	0.0380983	-0.0337855	0.0914871	0.0299931	0.0380452	-0.0139361	0.011841	-0.0567859
Thr	0.238536	-0.0723921	-0.0526107	-0.0215806	0.0744148	-0.0334374	0.0270104	0.086063	0.10013
Ala	0.252826	-0.0413804	-0.00740511	0.0138342	0.0504171	-0.0244574	-0.0137969	-0.0184644	0.0488242
Pro	0.241311	0.00418855	-0.00236755	0.0298669	-0.0461204	-0.0183514	0.00587266	-0.15875	-0.00407607
Tyr	0.246521	0.00953955	-0.0641823	0.0258109	-0.0449356	-0.000384499	0.0254424	-0.00796865	-0.0667176
Val	0.251082	-0.0240474	-0.0330171	0.00414239	0.0604303	-0.00852025	-0.00658979	0.0723812	-0.0135469
Met	0.130847	-0.0287097	0.0919238	-0.228979	-0.083918	-0.0737287	0.0906911	0.0421987	0.0544891
Cys	0.0679907	0.0215174	-0.166908	-0.0236075	-0.281602	-0.0405546	0.0544188	-0.322472	-0.101203
Ile	0.240946	0.059899	0.00111012	0.0338071	-0.00206027	0.047037	0.0355687	0.0157403	-0.0590526
Leu	0.254521	-0.0326835	-0.0334909	0.020544	0.0272608	-0.0211699	-0.0151327	-0.0309088	0.00617757
Phe	0.256186	-0.0280232	-0.041069	0.00920962	0.0244869	-0.0315043	0.0112106	0.014753	-0.0154055
Lys	0.24529	-0.0619129	-0.0401374	0.00262317	0.0747976	-0.0237553	-0.0136861	0.0674563	0.0189339
fat	-0.0593555	-0.0504108	0.0425825	-0.0453956	0.137811	-0.0333279	0.0136906	-0.215347	-0.253983
myristic_acid	-0.0134073	-0.0336618	-0.0533045	-0.115488	-0.145029	-0.129148	0.229725	0.296442	-0.206801
alpha_Linolenic_acid	0.00989509	0.0322787	-0.343066	-0.112775	-0.269961	0.0667046	0.06341	-0.138168	-0.047068
arachidic_acid	-0.0333786	-0.108336	0.306238	-0.0241126	0.300587	-0.109412	-0.0687279	0.0574558	0.0322162
eicosadienoic_acid	0.0274045	0.332938	0.0373852	-0.0493662	0.0660436	-0.0940532	-0.0368063	-0.080487	-0.135268
eicosatrienoic_acid	0.0500845	0.328478	0.058036	-0.0616567	-0.00246986	-0.0907553	0.00980014	-0.0357318	-0.00368692
docosadienoic_acid	0.057354	0.346572	-0.0131514	-0.121676	0.0957829	0.00647507	-0.018819	-0.0086681	-0.0318008
tetracosanoic_acid	0.0340994	0.294918	0.0027493	-0.145044	0.0877984	0.0548994	0.140457	0.0386704	0.0691929
lauric_acid	-0.0160287	0.306494	-0.0572106	0.0596937	-0.09905	-0.0451667	-0.112787	0.118672	0.164539
pentadecylic_acid	0.00328147	-0.0294395	-0.086936	-0.0691491	-0.184543	-0.0807829	-0.0851281	-0.23281	0.161064
palmitoleic_acid	0.036771	0.08557	-0.212192	0.105964	0.0474619	0.313702	-0.278066	-0.140642	-0.166189
tricosanoic_acid	0.0171455	0.0242569	-0.086949	-0.105927	-0.016731	0.278681	0.235792	0.146754	0.364246
palmitic_acid	0.0356769	-0.0593224	-0.0808997	-0.181182	-0.127351	-0.0846297	0.3729	0.392782	0.00109508
gamma_linolenic_acid	0.0545287	0.0955968	0.0571974	0.376763	-0.109452	0.0906458	-0.0237526	0.181274	0.0277688
tridecanoic_acid	0.0136888	0.296599	0.0251939	0.138449	-0.131105	-0.0869081	-0.105641	0.124233	0.145264
pentadecenoic_acid	0.024295	0.012749	-0.0327838	-0.101479	0.0143357	-0.073982	-0.171863	-0.222253	0.274572
eicosenoic_acid	-0.0278061	0.0212138	0.0133114	0.297278	0.0559258	-0.108887	0.368891	-0.237269	0.0839056
heneicosanoic_acid	-0.00277482	-0.0404758	0.127152	0.107752	0.263242	0.00180187	-0.0485999	0.0801922	-0.327824
arachidonic_acid	0.0196963	0.0889273	0.0813915	0.197283	0.0742223	0.112822	0.329049	-0.178465	-0.183893
EPA	0.00460679	0.0107311	-0.172616	0.360175	-0.122911	-0.039825	-0.224256	0.193118	-0.0338752
erucic_acid	-0.0723537	0.00685775	-0.133537	0.186303	0.139659	-0.153255	0.214553	-0.152808	0.03877
DHA	-0.0207047	0.0463926	0.0736916	0.3907	-0.169225	-0.0751929	-0.0763798	0.189056	0.0914119
nervonic_acid	-0.0255319	0.279168	-0.114031	-0.0289714	0.185002	-0.221747	0.061383	0.0253994	-0.074823
heptadecanoic_acid	0.0259957	0.30483	0.048892	0.0030231	0.0982023	0.0851529	0.0381055	0.0183048	-0.0226134
almitoleic_acid	-0.0619097	-0.0697749	0.281504	0.0468374	0.0269892	-0.295658	0.080463	-0.041566	0.191796
stearic_acid	0.070634	0.0824397	0.0601947	-0.0999465	0.0170271	-0.177786	-0.124233	-0.115322	0.261483
decadienoic_acid	0.00884747	-0.00604871	-0.000627761	-0.0350914	0.0355976	0.14156	0.0285282	0.0781342	0.11874
eicosenoi_acid	0.00101019	0.291495	-0.0554717	-0.0978106	0.161435	-0.163199	-0.0072303	0.0769313	-0.0761865
myristoleic_acid	0.0401467	0.0470446	0.140173	0.257488	-0.123427	-0.0440666	0.331751	-0.185408	0.0374996

## Sheet: PCA_variance_explained
PC	Variance_Explained	Cumulative
PC1	0.26043	0.26043
PC2	0.11608	0.37651
PC3	0.07702	0.45353
PC4	0.05725	0.51078
PC5	0.05188	0.56266
PC6	0.04271	0.60538
PC7	0.04019	0.64557
PC8	0.0346	0.68017
PC9	0.03125	0.71142
PC10	0.02878	0.7402
PC11	0.02706	0.76725
PC12	0.02473	0.79198
PC13	0.02324	0.81522
PC14	0.02213	0.83735
PC15	0.0199	0.85724
PC16	0.01799	0.87524
PC17	0.01591	0.89115
PC18	0.01404	0.90519
PC19	0.01199	0.91718
PC20	0.01046	0.92764
PC21	0.00926	0.9369
PC22	0.00834	0.94524
PC23	0.00769	0.95293
PC24	0.00637	0.95931
PC25	0.00592	0.96522
PC26	0.0054	0.97062
PC27	0.0051	0.97572
PC28	0.00378	0.9795
PC29	0.00345	0.98295
PC30	0.00272	0.98567
PC31	0.0023	0.98797
PC32	0.0021	0.99007
PC33	0.00159	0.99167
PC34	0.00149	0.99315
PC35	0.00136	0.99451
PC36	0.00118	0.99568
PC37	0.00095	0.99664
PC38	0.00079	0.99743
PC39	0.00053	0.99796
PC40	0.00048	0.99844
PC41	0.0003	0.99875
PC42	0.00028	0.99903
PC43	0.00026	0.99929
PC44	0.00019	0.99948
PC45	0.00016	0.99964
PC46	0.00015	0.9998
PC47	6e-05	0.99986
PC48	5e-05	0.99991
PC49	3e-05	0.99994
PC50	2e-05	0.99997
PC51	1e-05	0.99998
PC52	1e-05	0.99999
PC53	1e-05	1
PC54	0	1
PC55	0	1
PC56	0	1
PC57	0	1
